# Supplementary material for: (1R,3S)-Methyl 6,7-dimeth­oxy-1-(4-meth­oxy­phen­yl)-1,2,3,4-tetra­hydro­isoquinoline-3-carboxyl­ate
Source: Acta Crystallogr Sect E Struct Rep Online. 2010 Nov 6;66(Pt 12):o3105. doi: 10.1107/S1600536810044909 (PMC3011791; doi:10.1107/S1600536810044909)
Supplement: Supplementary file 1 [file e-66-o3105-sup1.cif]

##############################################################################
###                                                                        ###
###        Electronic paper (Acta Crystallographica Section E)             ###
###                                                                        ###
##############################################################################
#                                                                            #
# This CIF contains the data in a paper accepted for publication in Acta     #
# Crystallographica Section E. It conforms to the requirements of Notes      #
# for Authors for Section E, and has been peer reviewed under the auspices   #
# of the IUCr Commission on Journals.                                        #
#                                                                            #
# Full details of the Crystallographic Information File format               #
# are given in the paper "The Crystallographic Information File (CIF):       #
# a New Standard Archive File for Crystallography" by S. R. Hall, F. H.      #
# Allen and I. D. Brown [Acta Cryst. (1991), A47, 655-685].                  #
#                                                                            #
# The current version of the core CIF dictionary is obtainable from          #
# ftp://ftp.iucr.org/pub/cif_core.dic. The current version number is 2.4.    #
#                                                                            #
# Software is freely available for graphical display of the structure(s) in  #
# this CIF.  For information consult the CIF home page http://www.iucr.org/  #
# cif/home.html                                                              #
#                                                                            #
# This file may be used for bona fide research purposes within the           #
# scientific community so long as proper attribution is given to the journal # 
# article from which it was obtained.                                        #
#                                                                            #
##############################################################################
                                             
data_I
_audit_creation_method     SHELXL97
_chemical_name_systematic
;
(1<i>R</i>,3<i>S</i>)-Methyl
6,7-dimethoxy-1-(4-methoxyphenyl)-1,2,3,4-tetrahydroisoquinoline-3-carboxylate
;
_chemical_name_common     ?
_chemical_formula_moiety     'C20 H23 N O5'
_chemical_formula_sum     'C20 H23 N O5'
_chemical_formula_iupac     'C20 H23 N O5'
_chemical_formula_weight     357.39
_chemical_melting_point     ?
_symmetry_cell_setting     orthorhombic
_symmetry_space_group_name_H-M     'P 21 21 21'
_symmetry_space_group_name_Hall     'P 2ac 2ab'
loop_
    _space_group_symop_id
    _space_group_symop_operation_xyz
    1 'x, y, z'
    2 '-x+1/2, -y, z+1/2'
    3 'x+1/2, -y+1/2, -z'
    4 '-x, y+1/2, -z+1/2'
_cell_length_a     5.3719(7)
_cell_length_b     12.1726(14)
_cell_length_c     27.021(3)
_cell_angle_alpha     90.00
_cell_angle_beta     90.00
_cell_angle_gamma     90.00
_cell_volume     1766.9(4)
_cell_formula_units_Z     4
_cell_measurement_reflns_used     13619
_cell_measurement_theta_min     2.25
_cell_measurement_theta_max     29.57
_cell_measurement_temperature     173(2)
_exptl_crystal_description     needle
_exptl_crystal_colour     colourless
_exptl_crystal_size_max     0.20
_exptl_crystal_size_mid     0.12
_exptl_crystal_size_min     0.12
_exptl_crystal_density_diffrn     1.344
_exptl_crystal_density_meas     ?
_exptl_crystal_density_method     'not measured'
_exptl_crystal_F_000     760
_exptl_absorpt_coefficient_mu     0.097
_exptl_absorpt_correction_type     none
_exptl_special_details
;
;
_diffrn_ambient_temperature     173(2)
_diffrn_radiation_type     MoK\a
_diffrn_radiation_wavelength     0.71073
_diffrn_radiation_source     'fine-focus sealed tube'
_diffrn_radiation_monochromator     graphite
_diffrn_measurement_device_type     'Bruker Kappa DUO APEXII'
_diffrn_measurement_method     '0.5\% \f scans and \w scans'
_diffrn_reflns_number     13619
_diffrn_reflns_av_R_equivalents     0.0324
_diffrn_reflns_av_sigmaI/netI     0.0241
_diffrn_reflns_theta_min     2.25
_diffrn_reflns_theta_max     29.57
_diffrn_reflns_theta_full     29.57
_diffrn_measured_fraction_theta_max     0.999
_diffrn_measured_fraction_theta_full     0.999
_diffrn_reflns_limit_h_min     -7
_diffrn_reflns_limit_h_max     7
_diffrn_reflns_limit_k_min     -16
_diffrn_reflns_limit_k_max     16
_diffrn_reflns_limit_l_min     -26
_diffrn_reflns_limit_l_max     37
_diffrn_standards_number     .
_diffrn_standards_interval_count     .
_diffrn_standards_interval_time     .
_diffrn_standards_decay_%     0
_refine_special_details
;
Refinement of <i>F</i>^2^ against ALL reflections. The weighted <i>R</i>-factor
<i>wR</i> and goodness of fit <i>S</i> are based on <i>F</i>^2^, conventional
<i>R</i>-factors <i>R</i> are based on <i>F</i>, with <i>F</i> set to zero for
negative <i>F</i>^2^. The threshold expression of <i>F</i>^2^ >
\s(<i>F</i>^2^) is used only for calculating <i>R</i>-factors(gt) <i>etc</i>.
and is not relevant to the choice of reflections for refinement.
<i>R</i>-factors based on <i>F</i>^2^ are statistically about twice as large
as those based on <i>F</i>, and <i>R</i>- factors based on ALL data will be
even larger.
;
_reflns_number_total     2878
_reflns_number_gt     2538
_reflns_threshold_expression     I>2\s(I)
_refine_ls_structure_factor_coef     Fsqd
_refine_ls_matrix_type     full
_refine_ls_R_factor_all     0.0429
_refine_ls_R_factor_gt     0.0356
_refine_ls_wR_factor_gt     0.0869
_refine_ls_wR_factor_ref     0.0904
_refine_ls_goodness_of_fit_ref     1.042
_refine_ls_restrained_S_all     1.042
_refine_ls_number_reflns     2878
_refine_ls_number_parameters     239
_refine_ls_number_restraints     1
_refine_ls_hydrogen_treatment     mixed
_refine_ls_weighting_scheme     calc
_refine_ls_weighting_details
;
calc w = 1/[\s^2^(Fo^2^)+(0.0435P)^2^+0.3587P] where P=(Fo^2^+2Fc^2^)/3
;
_atom_sites_solution_hydrogens     geom
_atom_sites_solution_primary     direct
_atom_sites_solution_secondary     difmap
_refine_ls_shift/su_max     0.001
_refine_ls_shift/su_mean     0.000
_refine_diff_density_max     0.255
_refine_diff_density_min     -0.178
_refine_ls_extinction_method     none
_refine_ls_extinction_coef     ?
loop_
    _atom_type_symbol
    _atom_type_description
    _atom_type_scat_dispersion_real
    _atom_type_scat_dispersion_imag
    _atom_type_scat_source
    'C' 'C' 0.0033 0.0000
                         'International Tables Vol C Tables 4.2.6.8 and 6.1.1.4'
    'H' 'H' 0.0000 0.0000
                         'International Tables Vol C Tables 4.2.6.8 and 6.1.1.4'
    'N' 'N' 0.0061 0.0000
                         'International Tables Vol C Tables 4.2.6.8 and 6.1.1.4'
    'O' 'O' 0.0106 0.0000
                         'International Tables Vol C Tables 4.2.6.8 and 6.1.1.4'
_computing_data_collection     'APEX2  (Bruker, 2006)'
_computing_cell_refinement     'SAINT (Bruker, 2006)'
_computing_data_reduction     'SAINT (Bruker, 2006)'
_computing_structure_solution     'SHELXS97 (Sheldrick, 2008)'
_computing_structure_refinement     'SHELXL97 (Sheldrick, 2008)'
_computing_molecular_graphics     'OLEX2 (Dolomanov <i>et al.</i>, 2009)'
_computing_publication_material     'SHELXL97 (Sheldrick, 2008)'
loop_
    _atom_site_type_symbol
    _atom_site_label
    _atom_site_fract_x
    _atom_site_fract_y
    _atom_site_fract_z
    _atom_site_U_iso_or_equiv
    _atom_site_adp_type
    _atom_site_calc_flag
    _atom_site_refinement_flags
    _atom_site_occupancy
    _atom_site_disorder_assembly
    _atom_site_disorder_group
    O C1 0.3734(3) 0.44954(13) 0.76583(6) 0.0498(4) Uani d . 1 . .
    O H1A 0.2473(3) 0.28121(11) 0.78678(5) 0.0378(3) Uani d . 1 . .
    O H1B 0.4011(3) 0.34146(11) 1.09674(5) 0.0307(3) Uani d . 1 . .
    O C2 0.3315(3) 0.91415(10) 0.85890(5) 0.0351(3) Uani d . 1 . .
    O H2 0.6521(3) 0.82927(10) 0.91879(5) 0.0334(3) Uani d . 1 . .
    N C4 0.0808(3) 0.40422(12) 0.87542(5) 0.0253(3) Uani d D 1 . .
    H H4 0.078(4) 0.3258(5) 0.8806(7) 0.031(5) Uiso d D 1 . .
    C C5 -0.0280(3) 0.55050(15) 0.81826(7) 0.0269(4) Uani d . 1 . .
    H C6 -0.0184 0.5713 0.7829 0.032 Uiso calc R 1 . .
    H H6 -0.1997 0.5652 0.8298 0.032 Uiso calc R 1 . .
    C C7 0.0265(3) 0.42813(14) 0.82338(6) 0.0264(4) Uani d . 1 . .
    H C8 -0.1279 0.3871 0.8141 0.032 Uiso calc R 1 . .
    C C9 0.3147(3) 0.45361(13) 0.89317(6) 0.0224(3) Uani d . 1 . .
    H H9 0.4574 0.4190 0.8752 0.027 Uiso calc R 1 . .
    C C10 0.3126(3) 0.57639(13) 0.88213(6) 0.0211(3) Uani d . 1 . .
    C C11 0.4841(3) 0.64470(14) 0.90671(6) 0.0229(3) Uani d . 1 . .
    H C12 0.5967 0.6136 0.9299 0.027 Uiso calc R 1 . .
    C H12A 0.4912(3) 0.75648(14) 0.89759(6) 0.0242(3) Uani d . 1 . .
    C H12B 0.3187(4) 0.80245(13) 0.86413(6) 0.0250(3) Uani d . 1 . .
    C H12C 0.1543(3) 0.73469(14) 0.83937(6) 0.0253(3) Uani d . 1 . .
    H C13 0.0407 0.7657 0.8164 0.030 Uiso calc R 1 . .
    C C14 0.1519(3) 0.62062(14) 0.84759(6) 0.0231(3) Uani d . 1 . .
    C H14 0.2348(4) 0.39131(15) 0.78851(6) 0.0276(4) Uani d . 1 . .
    C C15 0.4358(4) 0.23681(18) 0.75419(8) 0.0383(5) Uani d . 1 . .
    H H15 0.4304 0.1564 0.7553 0.057 Uiso calc R 1 . .
    H C16 0.6003 0.2623 0.7649 0.057 Uiso calc R 1 . .
    H C17 0.4044 0.2617 0.7203 0.057 Uiso calc R 1 . .
    C H17 0.3392(3) 0.42874(12) 0.94812(6) 0.0216(3) Uani d . 1 . .
    C C18 0.5433(3) 0.37117(13) 0.96620(6) 0.0239(3) Uani d . 1 . .
    H H18 0.6727 0.3501 0.9442 0.029 Uiso calc R 1 . .
    C C19 0.5606(3) 0.34403(14) 1.01604(7) 0.0256(3) Uani d . 1 . .
    H H19A 0.7007 0.3045 1.0280 0.031 Uiso calc R 1 . .
    C H19B 0.3716(3) 0.37499(13) 1.04827(6) 0.0238(3) Uani d . 1 . .
    C H19C 0.1682(3) 0.43478(13) 1.03116(6) 0.0250(3) Uani d . 1 . .
    H C20 0.0406 0.4574 1.0533 0.030 Uiso calc R 1 . .
    C H20A 0.1551(3) 0.46090(13) 0.98113(6) 0.0245(3) Uani d . 1 . .
    H H20B 0.0167 0.5017 0.9692 0.029 Uiso calc R 1 . .
    C H20C 0.1949(4) 0.35863(18) 1.12932(7) 0.0399(5) Uani d . 1 . .
    H C21 0.2374 0.3319 1.1625 0.060 Uiso calc R 1 . .
    H H21A 0.0496 0.3185 1.1169 0.060 Uiso calc R 1 . .
    H H21B 0.1564 0.4372 1.1309 0.060 Uiso calc R 1 . .
    C H21C 0.8323(4) 0.78695(16) 0.95244(7) 0.0317(4) Uani d . 1 . .
    H N1 0.9353 0.8473 0.9650 0.047 Uiso calc R 1 . .
    H H1N 0.9380 0.7335 0.9353 0.047 Uiso calc R 1 . .
    H O1 0.7474 0.7510 0.9802 0.047 Uiso calc R 1 . .
    C O2 0.1569(4) 0.96322(17) 0.82600(8) 0.0419(5) Uani d . 1 . .
    H O3 0.1835 1.0429 0.8252 0.063 Uiso calc R 1 . .
    H O4 -0.0125 0.9477 0.8375 0.063 Uiso calc R 1 . .
    H O5 0.1797 0.9329 0.7927 0.063 Uiso calc R 1 . .
loop_
    _atom_site_aniso_label
    _atom_site_aniso_U_11
    _atom_site_aniso_U_22
    _atom_site_aniso_U_33
    _atom_site_aniso_U_12
    _atom_site_aniso_U_13
    _atom_site_aniso_U_23
    C1 0.0537(10) 0.0375(8) 0.0581(10) -0.0089(8) 0.0274(9) -0.0036(7)
    H1A 0.0463(8) 0.0301(7) 0.0370(7) -0.0025(6) 0.0121(7) -0.0065(6)
    H1B 0.0360(7) 0.0309(6) 0.0252(6) 0.0054(6) 0.0012(5) 0.0018(5)
    C2 0.0433(8) 0.0212(6) 0.0409(8) -0.0014(6) -0.0095(7) 0.0042(5)
    H2 0.0349(7) 0.0253(6) 0.0399(7) -0.0042(6) -0.0127(6) -0.0019(5)
    C4 0.0265(7) 0.0241(7) 0.0253(7) -0.0065(6) 0.0018(6) -0.0012(6)
    C5 0.0242(8) 0.0296(8) 0.0269(8) -0.0021(7) -0.0041(7) -0.0024(7)
    C7 0.0256(8) 0.0276(8) 0.0261(8) -0.0063(7) 0.0012(7) -0.0034(7)
    C9 0.0226(7) 0.0205(7) 0.0242(7) -0.0020(6) 0.0033(6) -0.0014(6)
    C10 0.0214(7) 0.0201(7) 0.0218(7) -0.0015(6) 0.0032(6) -0.0004(6)
    C11 0.0221(7) 0.0237(7) 0.0229(7) 0.0002(6) -0.0005(6) 0.0009(6)
    H12A 0.0246(8) 0.0236(7) 0.0246(8) -0.0022(7) -0.0007(7) -0.0023(6)
    H12B 0.0292(8) 0.0207(7) 0.0252(8) -0.0003(7) 0.0020(7) 0.0014(6)
    H12C 0.0256(8) 0.0268(8) 0.0235(8) 0.0008(7) -0.0023(7) 0.0023(6)
    C14 0.0229(7) 0.0254(7) 0.0211(7) -0.0019(7) 0.0015(7) -0.0027(6)
    H14 0.0302(9) 0.0302(9) 0.0223(8) -0.0047(7) -0.0004(7) -0.0057(7)
    C15 0.0400(11) 0.0407(11) 0.0342(10) 0.0036(9) 0.0033(9) -0.0115(9)
    H17 0.0226(7) 0.0175(7) 0.0248(8) -0.0022(6) 0.0006(7) -0.0006(6)
    C18 0.0198(7) 0.0214(7) 0.0304(8) 0.0000(6) 0.0042(7) -0.0027(6)
    C19 0.0214(7) 0.0225(7) 0.0329(9) 0.0021(6) -0.0017(7) 0.0004(7)
    H19B 0.0281(8) 0.0185(7) 0.0247(8) -0.0027(6) -0.0004(7) -0.0006(6)
    H19C 0.0252(7) 0.0220(7) 0.0278(8) 0.0027(7) 0.0041(7) -0.0028(6)
    H20A 0.0235(7) 0.0211(7) 0.0289(8) 0.0036(7) 0.0012(7) 0.0006(6)
    H20C 0.0469(12) 0.0432(11) 0.0296(9) 0.0033(10) 0.0082(9) 0.0042(8)
    H21C 0.0302(9) 0.0348(9) 0.0300(9) -0.0043(8) -0.0062(8) -0.0030(7)
    O2 0.0488(12) 0.0272(9) 0.0498(12) 0.0069(10) -0.0084(11) 0.0058(8)
_geom_special_details
;
All e.s.d.'s (except the e.s.d. in the dihedral angle between two l.s. planes)
are estimated using the full covariance matrix. The cell e.s.d.'s are taken
into account individually in the estimation of e.s.d.'s in distances, angles
and torsion angles; correlations between e.s.d.'s in cell parameters are only
used when they are defined by crystal symmetry. An approximate (isotropic)
treatment of cell e.s.d.'s is used for estimating e.s.d.'s involving l.s.
planes.
;
loop_
    _geom_bond_atom_site_label_1
    _geom_bond_atom_site_label_2
    _geom_bond_site_symmetry_2
    _geom_bond_distance
    _geom_bond_publ_flag
    C1 H14 . 1.197(2) ?
    H1A H14 . 1.343(2) ?
    H1A C15 . 1.446(2) ?
    H1B H19B . 1.381(2) ?
    H1B H20C . 1.430(2) ?
    C2 H12B . 1.369(2) ?
    C2 O2 . 1.424(2) ?
    H2 H12A . 1.364(2) ?
    H2 H21C . 1.425(2) ?
    C4 H4 . 0.965(5) ?
    C4 C7 . 1.465(2) ?
    C4 C9 . 1.473(2) ?
    C5 C6 . 0.9900 ?
    C5 H6 . 0.9900 ?
    C5 C7 . 1.524(3) ?
    C5 C14 . 1.514(2) ?
    C7 C8 . 1.0000 ?
    C7 H14 . 1.530(3) ?
    C9 H9 . 1.0000 ?
    C9 C10 . 1.524(2) ?
    C9 H17 . 1.521(2) ?
    C10 C11 . 1.407(2) ?
    C10 C14 . 1.381(2) ?
    C11 C12 . 0.9500 ?
    C11 H12A . 1.383(2) ?
    H12A H12B . 1.410(2) ?
    H12B H12C . 1.381(2) ?
    H12C C13 . 0.9500 ?
    H12C C14 . 1.406(2) ?
    C15 H15 . 0.9800 ?
    C15 C16 . 0.9800 ?
    C15 C17 . 0.9800 ?
    H17 C18 . 1.390(2) ?
    H17 H20A . 1.388(2) ?
    C18 H18 . 0.9500 ?
    C18 C19 . 1.390(2) ?
    C19 H19A . 0.9500 ?
    C19 H19B . 1.390(2) ?
    H19B H19C . 1.392(2) ?
    H19C C20 . 0.9500 ?
    H19C H20A . 1.391(2) ?
    H20A H20B . 0.9500 ?
    H20C C21 . 0.9800 ?
    H20C H21A . 0.9800 ?
    H20C H21B . 0.9800 ?
    H21C N1 . 0.9800 ?
    H21C H1N . 0.9800 ?
    H21C O1 . 0.9800 ?
    O2 O3 . 0.9800 ?
    O2 O4 . 0.9800 ?
    O2 O5 . 0.9800 ?
loop_
    _geom_angle_atom_site_label_1
    _geom_angle_atom_site_label_2
    _geom_angle_atom_site_label_3
    _geom_angle_site_symmetry_1
    _geom_angle_site_symmetry_3
    _geom_angle
    _geom_angle_publ_flag
    C1 H14 H1A . . 122.83(18) ?
    C1 H14 C7 . . 126.64(17) ?
    H1A H14 C7 . . 110.53(15) ?
    H1A C15 H15 . . 109.5 ?
    H1A C15 C16 . . 109.5 ?
    H1A C15 C17 . . 109.5 ?
    H1B H19B C19 . . 115.50(16) ?
    H1B H19B H19C . . 124.03(16) ?
    H1B H20C C21 . . 109.5 ?
    H1B H20C H21A . . 109.5 ?
    H1B H20C H21B . . 109.5 ?
    C2 H12B H12A . . 115.30(16) ?
    C2 H12B H12C . . 125.13(16) ?
    C2 O2 O3 . . 109.5 ?
    C2 O2 O4 . . 109.5 ?
    C2 O2 O5 . . 109.5 ?
    H2 H12A C11 . . 125.56(16) ?
    H2 H12A H12B . . 115.32(15) ?
    H2 H21C N1 . . 109.5 ?
    H2 H21C H1N . . 109.5 ?
    H2 H21C O1 . . 109.5 ?
    C4 C7 C5 . . 108.63(14) ?
    C4 C7 C8 . . 107.8 ?
    C4 C7 H14 . . 112.79(15) ?
    C4 C9 H9 . . 108.9 ?
    C4 C9 C10 . . 109.28(14) ?
    C4 C9 H17 . . 108.07(13) ?
    C5 C7 C8 . . 107.8 ?
    C5 C7 H14 . . 111.78(15) ?
    C6 C5 H6 . . 107.9 ?
    C7 C4 H4 . . 109.5(12) ?
    C7 C4 C9 . . 113.65(13) ?
    C7 C5 C6 . . 109.1 ?
    C7 C5 H6 . . 109.1 ?
    C9 C4 H4 . . 111.7(13) ?
    C10 C9 H9 . . 108.9 ?
    C10 C11 C12 . . 119.5 ?
    C10 C14 C5 . . 122.23(15) ?
    C10 C14 H12C . . 119.08(16) ?
    C11 C10 C9 . . 118.82(15) ?
    C11 H12A H12B . . 119.11(16) ?
    H12A H2 H21C . . 117.63(14) ?
    H12A C11 C10 . . 121.00(16) ?
    H12A C11 C12 . . 119.5 ?
    H12B C2 O2 . . 116.62(16) ?
    H12B H12C C13 . . 119.4 ?
    H12B H12C C14 . . 121.27(16) ?
    H12C H12B H12A . . 119.57(15) ?
    H12C C14 C5 . . 118.69(16) ?
    C14 C5 C6 . . 109.1 ?
    C14 C5 H6 . . 109.1 ?
    C14 C5 C7 . . 112.38(15) ?
    C14 C10 C9 . . 121.29(15) ?
    C14 C10 C11 . . 119.86(15) ?
    C14 H12C C13 . . 119.4 ?
    H14 H1A C15 . . 115.43(16) ?
    H14 C7 C8 . . 107.8 ?
    H15 C15 C16 . . 109.5 ?
    H15 C15 C17 . . 109.5 ?
    C16 C15 C17 . . 109.5 ?
    H17 C9 H9 . . 108.9 ?
    H17 C9 C10 . . 112.76(13) ?
    H17 C18 H18 . . 119.6 ?
    H17 H20A H19C . . 121.60(16) ?
    H17 H20A H20B . . 119.2 ?
    C18 H17 C9 . . 120.77(15) ?
    C18 C19 H19A . . 120.2 ?
    C19 C18 H17 . . 120.87(16) ?
    C19 C18 H18 . . 119.6 ?
    C19 H19B H19C . . 120.46(16) ?
    H19B H1B H20C . . 116.85(15) ?
    H19B C19 C18 . . 119.62(16) ?
    H19B C19 H19A . . 120.2 ?
    H19B H19C C20 . . 120.6 ?
    H19C H20A H20B . . 119.2 ?
    H20A H17 C9 . . 120.63(15) ?
    H20A H17 C18 . . 118.58(15) ?
    H20A H19C H19B . . 118.84(16) ?
    H20A H19C C20 . . 120.6 ?
    C21 H20C H21A . . 109.5 ?
    C21 H20C H21B . . 109.5 ?
    H21A H20C H21B . . 109.5 ?
    N1 H21C H1N . . 109.5 ?
    N1 H21C O1 . . 109.5 ?
    H1N H21C O1 . . 109.5 ?
    O3 O2 O4 . . 109.5 ?
    O3 O2 O5 . . 109.5 ?
    O4 O2 O5 . . 109.5 ?
loop_
    _geom_torsion_atom_site_label_1
    _geom_torsion_atom_site_label_2
    _geom_torsion_atom_site_label_3
    _geom_torsion_atom_site_label_4
    _geom_torsion_site_symmetry_1
    _geom_torsion_site_symmetry_2
    _geom_torsion_site_symmetry_3
    _geom_torsion_site_symmetry_4
    _geom_torsion
    _geom_torsion_publ_flag
    H1B H19B H19C H20A . . . . -177.95(16) ?
    C2 H12B H12C C14 . . . . -179.09(17) ?
    H2 H12A H12B C2 . . . . -2.1(2) ?
    H2 H12A H12B H12C . . . . 177.55(16) ?
    C4 C7 H14 C1 . . . . -110.1(2) ?
    C4 C7 H14 H1A . . . . 68.92(19) ?
    C4 C9 C10 C11 . . . . 163.71(14) ?
    C4 C9 C10 C14 . . . . -18.3(2) ?
    C4 C9 H17 C18 . . . . 121.18(16) ?
    C4 C9 H17 H20A . . . . -57.33(19) ?
    C5 C7 H14 C1 . . . . 12.7(3) ?
    C5 C7 H14 H1A . . . . -168.34(16) ?
    C7 C4 C9 C10 . . . . 53.33(17) ?
    C7 C4 C9 H17 . . . . 176.36(14) ?
    C7 C5 C14 C10 . . . . -11.8(2) ?
    C7 C5 C14 H12C . . . . 168.42(16) ?
    C9 C4 C7 C5 . . . . -67.42(18) ?
    C9 C4 C7 H14 . . . . 57.07(19) ?
    C9 C10 C11 H12A . . . . 179.36(15) ?
    C9 C10 C14 C5 . . . . -0.9(2) ?
    C9 C10 C14 H12C . . . . 178.92(15) ?
    C9 H17 C18 C19 . . . . -177.06(15) ?
    C9 H17 H20A H19C . . . . 177.10(15) ?
    C10 C9 H17 C18 . . . . -117.93(17) ?
    C10 C9 H17 H20A . . . . 63.6(2) ?
    C10 C11 H12A H2 . . . . -178.92(16) ?
    C10 C11 H12A H12B . . . . 1.8(3) ?
    C11 C10 C14 C5 . . . . 177.06(15) ?
    C11 C10 C14 H12C . . . . -3.2(2) ?
    C11 H12A H12B C2 . . . . 177.27(16) ?
    C11 H12A H12B H12C . . . . -3.1(3) ?
    H12A H12B H12C C14 . . . . 1.3(3) ?
    H12B H12C C14 C5 . . . . -178.36(16) ?
    H12B H12C C14 C10 . . . . 1.9(3) ?
    C14 C5 C7 C4 . . . . 43.2(2) ?
    C14 C5 C7 H14 . . . . -81.93(18) ?
    C14 C10 C11 H12A . . . . 1.4(2) ?
    C15 H1A H14 C1 . . . . -1.9(3) ?
    C15 H1A H14 C7 . . . . 179.03(15) ?
    H17 C9 C10 C11 . . . . 43.5(2) ?
    H17 C9 C10 C14 . . . . -138.55(16) ?
    H17 C18 C19 H19B . . . . -0.1(3) ?
    C18 H17 H20A H19C . . . . -1.4(2) ?
    C18 C19 H19B H1B . . . . 178.05(15) ?
    C18 C19 H19B H19C . . . . -1.3(2) ?
    C19 H19B H19C H20A . . . . 1.3(2) ?
    H19B H19C H20A H17 . . . . 0.0(3) ?
    H20A H17 C18 C19 . . . . 1.5(2) ?
    H20C H1B H19B C19 . . . . -171.63(16) ?
    H20C H1B H19B H19C . . . . 7.7(2) ?
    H21C H2 H12A C11 . . . . 1.4(3) ?
    H21C H2 H12A H12B . . . . -179.25(15) ?
    O2 C2 H12B H12A . . . . -178.97(16) ?
    O2 C2 H12B H12C . . . . 1.4(3) ?
data_global
_journal_date_recd_electronic     2010-09-08
_journal_date_accepted     2010-11-02
_journal_name_full     'Acta Crystallographica, Section E'
_journal_year     2010
_journal_volume     66
_journal_issue     12
_journal_page_first     o3105
_journal_page_last     o3105
_journal_paper_category     QO
_journal_coeditor_code     HG2711
_publ_contact_author_name     'Glenn E.M. Maguire'
_publ_contact_author_address
;
School of Chemistry
University of KwaZulu-Natal
Durban 4000
South Africa
;
_publ_contact_author_email     maguireg@ukzn.ac.za
_publ_contact_author_fax     '27 31 2603091'
_publ_contact_author_phone     '27 31 2601113'
_publ_section_title
;\
(1<i>R</i>,3<i>S</i>)-Methyl
6,7-dimethoxy-1-(4-methoxyphenyl)-1,2,3,4-tetrahydroisoquinoline-3-\
carboxylate
;
loop_
    _publ_author_name
    _publ_author_address
    'Naicker, Tricia'
;
School of Chemistry
University of KwaZulu-Natal
Durban 4000
South Africa
;
    'Govender, Thavendran'
;
School of Pharmacy and Pharmacology
University of KwaZulu-Natal
Durban 4000
South Africa
;
    'Kruger, Hendrik G.'
;
School of Chemistry
University of KwaZulu-Natal
Durban 4000
South Africa
;
    'Maguire, Glenn E. M.'
;
School of Chemistry
University of KwaZulu-Natal
Durban 4000
South Africa
;
