# Supplementary material for: (1R,3S)-Methyl 6,7-dimeth­oxy-1-(4-meth­oxy­phen­yl)-1,2,3,4-tetra­hydro­isoquinoline-3-carboxyl­ate
Source: Acta Crystallogr Sect E Struct Rep Online. 2010 Nov 6;66(Pt 12):o3105. doi: 10.1107/S1600536810044909 (PMC3011791; doi:10.1107/S1600536810044909)
Supplement: Supplementary file 2 [file e-66-o3105-Isup2.hkl]

# 
# h,k,l, Fc-squared, Fo-squared, sigma(Fo-squared) and status flag 
# 
data_I
_shelx_title ' tricia5 in P2(1)2(1)2(1)' 
_shelx_refln_list_code          4 
_shelx_F_calc_maximum      131.28 
_exptl_crystal_F_000       760.00 
_reflns_d_resolution_high  0.7202 
 
loop_ 
 _symmetry_equiv_pos_as_xyz 
 'x, y, z' 
 '-x+1/2, -y, z+1/2' 
 'x+1/2, -y+1/2, -z' 
 '-x, y+1/2, -z+1/2' 
 
_cell_length_a     5.3719 
_cell_length_b    12.1726 
_cell_length_c    27.0211 
_cell_angle_alpha  90.000 
_cell_angle_beta   90.000 
_cell_angle_gamma  90.000 
 
_shelx_F_squared_multiplier     1.000 
 
loop_ 
 _refln_index_h 
 _refln_index_k 
 _refln_index_l 
 _refln_F_squared_calc 
 _refln_F_squared_meas 
 _refln_F_squared_sigma 
 _refln_observed_status 
   2   0   0      455.76      438.46      8.29 o 
   4   0   0      515.33      494.36     11.43 o 
   6   0   0      917.58      921.51     20.28 o 
   1   1   0    17235.75    16775.74    292.42 o 
   2   1   0       62.52       64.25      2.26 o 
   3   1   0      113.88      108.85      3.28 o 
   4   1   0        0.03        2.19      1.92 o 
   5   1   0      368.61      359.21      7.57 o 
   6   1   0      540.73      552.20     11.24 o 
   7   1   0        7.21        8.32      4.03 o 
   0   2   0        0.15        5.26      4.80 o 
   1   2   0     2048.59     2191.84     20.71 o 
   2   2   0       41.11       40.39      1.86 o 
   3   2   0      977.15     1027.89     12.21 o 
   4   2   0      136.24      120.91      4.01 o 
   5   2   0      136.35      145.00      6.84 o 
   6   2   0       75.14       75.54      4.97 o 
   7   2   0       26.88       33.96      5.85 o 
   1   3   0     2268.78     2260.23     21.58 o 
   2   3   0      368.53      372.33      6.02 o 
   3   3   0        2.39        4.51      1.62 o 
   4   3   0      179.83      158.91      4.67 o 
   5   3   0       35.24       36.28      3.23 o 
   6   3   0      272.15      268.51      8.78 o 
   7   3   0       57.78       56.94      5.70 o 
   0   4   0     2921.36     3006.31     39.87 o 
   1   4   0      600.90      601.86      7.23 o 
   2   4   0      122.82      152.93      4.98 o 
   3   4   0      128.14      157.46      5.13 o 
   4   4   0       93.82       93.89      3.91 o 
   5   4   0       14.56       13.54      2.74 o 
   6   4   0       48.50       50.99      4.78 o 
   7   4   0        5.12        5.07      5.21 o 
   1   5   0       63.01       84.29      3.56 o 
   2   5   0       57.72       80.55      2.79 o 
   3   5   0       88.87      102.11      4.59 o 
   4   5   0       29.64       34.32      3.08 o 
   5   5   0        7.27        4.67      4.43 o 
   6   5   0       60.34       67.64      5.40 o 
   7   5   0        2.08        3.79      3.86 o 
   0   6   0     3887.30     4366.11     58.02 o 
   1   6   0       42.84       45.11      2.51 o 
   2   6   0       96.83      104.73      3.46 o 
   3   6   0       40.00       34.42      2.41 o 
   4   6   0       18.18       16.62      2.23 o 
   5   6   0       89.74       78.58      5.02 o 
   6   6   0       88.63       80.48      5.01 o 
   1   7   0      330.28      358.91      6.90 o 
   2   7   0      160.64      174.07      4.32 o 
   3   7   0       18.28       21.30      2.28 o 
   4   7   0        4.21        3.49      2.25 o 
   5   7   0        2.07       -1.60      3.43 o 
   6   7   0        3.76       -1.71      3.30 o 
   0   8   0      493.64      518.95     10.73 o 
   1   8   0      394.84      355.46      6.17 o 
   2   8   0      410.37      426.54      7.22 o 
   3   8   0       26.91       20.10      2.43 o 
   4   8   0       95.72       97.02      6.33 o 
   5   8   0       89.32       85.39      5.50 o 
   6   8   0      130.85      149.65      9.28 o 
   1   9   0       31.72       33.99      2.40 o 
   2   9   0      865.65      851.86     11.62 o 
   3   9   0      135.21      143.56      5.70 o 
   4   9   0      206.06      201.99     11.21 o 
   5   9   0       90.36       93.20      5.80 o 
   6   9   0        3.35        6.86      5.75 o 
   0  10   0     1550.51     1499.49     24.73 o 
   1  10   0        0.32        1.27      1.79 o 
   2  10   0      489.49      455.78      8.14 o 
   3  10   0      127.83      121.12      5.49 o 
   4  10   0        1.24        2.00      2.96 o 
   5  10   0        5.36        1.97      3.39 o 
   6  10   0       85.34       95.72     12.06 o 
   1  11   0      393.59      354.08      7.16 o 
   2  11   0       24.90       25.48      3.38 o 
   3  11   0      131.45      134.08      5.96 o 
   4  11   0        6.17        6.01      3.86 o 
   5  11   0      249.49      256.89      9.13 o 
   0  12   0       18.65       13.34      3.64 o 
   1  12   0       27.30       31.56      3.80 o 
   2  12   0      145.12      147.28      6.08 o 
   3  12   0        0.64        4.63      3.14 o 
   4  12   0        1.56       -2.24      3.99 o 
   5  12   0       69.41       78.90      6.10 o 
   1  13   0       21.96       24.49      4.52 o 
   2  13   0        1.84        1.33      3.70 o 
   3  13   0        0.00       -2.00      2.97 o 
   4  13   0        1.75        2.85      3.55 o 
   0  14   0       32.54       26.99      6.75 o 
   1  14   0       31.30       28.01      5.02 o 
   2  14   0        0.36        2.95      4.07 o 
   3  14   0        0.76        4.02      4.44 o 
   4  14   0       18.71       31.50      8.52 o 
   1  15   0        0.62       -0.40      6.39 o 
   2  15   0      215.09      224.14     10.41 o 
   3  15   0        0.36       -2.28      4.35 o 
   0  16   0        0.00       -0.71      5.86 o 
   1  16   0       57.55       81.32      8.35 o 
   2  16   0        8.66       10.80      5.08 o 
   1   0   1        6.60        8.42      0.91 o 
   2   0   1      116.01       99.08      3.82 o 
   3   0   1      461.35      458.55      6.86 o 
   4   0   1      152.00      159.51      4.53 o 
   5   0   1      128.30      116.37      6.64 o 
   6   0   1        1.43        5.57      2.95 o 
   7   0   1        2.31        1.03      4.01 o 
   1   1   1       47.63       49.69      1.16 o 
   2   1   1      381.30      372.65      4.00 o 
   3   1   1      108.20      111.22      2.43 o 
   4   1   1      154.07      158.50      3.81 o 
   5   1   1      336.01      336.71      5.19 o 
   6   1   1      307.97      312.18      5.61 o 
   7   1   1       39.79       43.53      4.06 o 
   0   2   1     2355.09     2354.06     21.76 o 
   1   2   1     4710.06     4522.35     29.19 o 
   2   2   1      550.91      525.89      5.47 o 
   3   2   1     1110.73     1144.86      9.37 o 
   4   2   1       13.80       19.27      1.62 o 
   5   2   1      155.03      151.86      3.70 o 
   6   2   1       13.16        8.24      2.14 o 
   7   2   1       21.17       23.54      3.24 o 
   0   3   1    12992.57    12866.77    359.01 o 
   1   3   1     2413.18     2408.93     17.23 o 
   2   3   1     2236.43     2383.11     16.59 o 
   3   3   1      987.29     1043.49      8.82 o 
   4   3   1      129.11      120.12      2.92 o 
   5   3   1       71.23       72.35      2.83 o 
   6   3   1       65.06       64.09      3.32 o 
   7   3   1        1.02        1.01      2.61 o 
   0   4   1     2352.04     2349.60     22.40 o 
   1   4   1     4601.60     4657.27     30.43 o 
   2   4   1      239.06      267.50      3.32 o 
   3   4   1      316.76      273.20      3.78 o 
   4   4   1      248.06      225.23      3.89 o 
   5   4   1      221.11      223.45      4.37 o 
   6   4   1      108.19      116.58      4.49 o 
   7   4   1      134.10      141.44      5.37 o 
   0   5   1      426.04      387.15      5.43 o 
   1   5   1      767.27      768.22      6.39 o 
   2   5   1      522.15      555.08      5.08 o 
   3   5   1      230.53      230.20      3.37 o 
   4   5   1       36.12       38.83      2.03 o 
   5   5   1      119.64      110.40      3.54 o 
   6   5   1      116.88      125.58      4.68 o 
   7   5   1       15.48       18.36      3.04 o 
   0   6   1     2714.69     2786.30     40.17 o 
   1   6   1      273.50      302.87      4.36 o 
   2   6   1      637.87      651.37      6.20 o 
   3   6   1       64.41       64.42      2.00 o 
   4   6   1      232.24      217.65      4.00 o 
   5   6   1       12.06        9.77      2.15 o 
   6   6   1       88.38       98.20      4.04 o 
   0   7   1      175.15      184.20      3.99 o 
   1   7   1     1294.79     1345.46     10.57 o 
   2   7   1        7.50        9.77      1.21 o 
   3   7   1      363.65      339.92      4.63 o 
   4   7   1        1.20        1.86      1.64 o 
   5   7   1      169.04      164.54      4.47 o 
   6   7   1       61.27       65.63      3.68 o 
   0   8   1      772.78      830.71     11.30 o 
   1   8   1       14.99       15.48      1.32 o 
   2   8   1       58.92       48.13      1.93 o 
   3   8   1     1371.61     1296.63     11.27 o 
   4   8   1      240.18      225.23      5.17 o 
   5   8   1      128.90      131.56      4.71 o 
   6   8   1       72.22       80.17      4.26 o 
   0   9   1      210.32      219.30      4.94 o 
   1   9   1       23.91       23.84      1.60 o 
   2   9   1     1269.44     1231.01     10.70 o 
   3   9   1       55.86       56.33      3.54 o 
   4   9   1      138.88      138.86      4.28 o 
   5   9   1       12.22       12.83      2.62 o 
   6   9   1        3.49        3.95      2.68 o 
   0  10   1       49.75       53.71      2.99 o 
   1  10   1       37.84       39.40      2.23 o 
   2  10   1      171.15      153.66      3.70 o 
   3  10   1       39.54       37.41      2.71 o 
   4  10   1      186.43      170.31      5.03 o 
   5  10   1        0.32        0.66      2.27 o 
   6  10   1       24.30       27.72      3.50 o 
   0  11   1       22.80       34.37      2.92 o 
   1  11   1      203.18      199.32      4.13 o 
   2  11   1       90.74       91.96      3.41 o 
   3  11   1       82.60       83.14      4.58 o 
   4  11   1       47.12       46.17      3.25 o 
   5  11   1        8.99       12.21      2.87 o 
   0  12   1      205.28      176.13      8.11 o 
   1  12   1       28.76       29.34      2.46 o 
   2  12   1        2.92        3.04      1.93 o 
   3  12   1       43.96       41.35      3.05 o 
   4  12   1        5.51        4.26      2.38 o 
   5  12   1       31.92       37.39      3.54 o 
   0  13   1      172.57      153.58      9.15 o 
   1  13   1       22.35       21.11      3.15 o 
   2  13   1       39.65       47.55      3.46 o 
   3  13   1        9.86        8.42      2.64 o 
   4  13   1       32.39       33.31      3.61 o 
   0  14   1        0.65       -2.45      3.58 o 
   1  14   1       54.87       54.54      4.16 o 
   2  14   1      116.75      126.76      5.54 o 
   3  14   1       62.74       63.14      5.41 o 
   4  14   1       51.45       57.94      4.89 o 
   0  15   1        3.59        6.64      4.26 o 
   1  15   1       73.26       79.07      4.93 o 
   2  15   1       44.92       44.19      4.34 o 
   3  15   1        5.58       11.25      3.43 o 
   0  16   1        1.68       -2.00      4.53 o 
   1  16   1        9.39       11.94      3.55 o 
   2  16   1       26.30       21.33      3.88 o 
   1   0   2     7639.78     7527.58     68.01 o 
   2   0   2      319.15      318.24      4.83 o 
   3   0   2      131.46      145.22      4.20 o 
   4   0   2      401.82      394.61      7.14 o 
   5   0   2       31.16       36.54      3.19 o 
   6   0   2      152.76      173.48      6.15 o 
   7   0   2      122.34      131.79      9.55 o 
   0   1   2     2260.67     2277.93     39.53 o 
   1   1   2     4164.79     4160.57     28.68 o 
   2   1   2     1651.98     1590.89     11.43 o 
   3   1   2       83.27       75.91      3.06 o 
   4   1   2      393.22      369.00      4.83 o 
   5   1   2      438.49      446.33      6.07 o 
   6   1   2       49.88       44.47      2.80 o 
   7   1   2       32.82       43.82      4.11 o 
   0   2   2       13.03        8.54      0.81 o 
   1   2   2     3190.89     3146.43     20.62 o 
   2   2   2      649.33      667.74      5.71 o 
   3   2   2      116.30      123.81      2.51 o 
   4   2   2     1001.50      981.44      9.06 o 
   5   2   2      130.43      126.95      3.40 o 
   6   2   2        6.95        9.51      2.27 o 
   7   2   2       32.94       42.32      4.25 o 
   0   3   2     3998.20     4032.93     36.87 o 
   1   3   2      467.37      459.59      4.01 o 
   2   3   2      228.14      229.77      2.94 o 
   3   3   2      188.71      219.06      3.31 o 
   4   3   2      182.91      171.86      3.61 o 
   5   3   2      177.93      177.39      3.92 o 
   6   3   2       28.01       29.19      2.74 o 
   7   3   2       43.85       45.00      3.76 o 
   0   4   2     3849.02     3986.89     39.17 o 
   1   4   2     1949.94     1976.05     13.72 o 
   2   4   2      652.88      668.15      5.95 o 
   3   4   2       72.51       76.34      3.37 o 
   4   4   2       55.41       46.13      2.06 o 
   5   4   2       63.25       64.37      2.71 o 
   6   4   2       93.30      103.22      3.93 o 
   7   4   2        0.48        1.93      2.66 o 
   0   5   2     3798.21     3976.42     37.14 o 
   1   5   2     1337.34     1340.34     10.00 o 
   2   5   2     1273.27     1253.12      9.83 o 
   3   5   2      354.70      365.99      4.55 o 
   4   5   2      268.39      270.44      4.32 o 
   5   5   2       47.52       50.22      2.77 o 
   6   5   2      187.32      206.99      5.26 o 
   7   5   2       16.24       17.43      2.98 o 
   0   6   2     2793.77     2851.93     30.84 o 
   1   6   2     4787.09     4979.51     32.97 o 
   2   6   2      421.54      462.19      5.71 o 
   3   6   2      338.75      326.84      4.39 o 
   4   6   2       15.50       12.18      1.67 o 
   5   6   2       55.32       49.44      2.67 o 
   6   6   2       51.38       58.62      4.04 o 
   0   7   2      774.19      744.45      9.34 o 
   1   7   2      156.35      168.80      2.80 o 
   2   7   2       89.39       84.09      2.22 o 
   3   7   2      124.48      114.73      3.98 o 
   4   7   2       81.44       80.05      2.79 o 
   5   7   2       38.77       35.19      2.71 o 
   6   7   2       36.70       38.57      3.15 o 
   0   8   2        0.25        2.31      1.51 o 
   1   8   2      133.09      133.81      2.72 o 
   2   8   2     1035.60     1041.65      9.17 o 
   3   8   2       56.42       54.68      2.42 o 
   4   8   2      103.79      105.16      3.41 o 
   5   8   2       10.40        9.79      2.46 o 
   6   8   2       51.41       58.41      3.91 o 
   0   9   2      202.81      202.99      4.76 o 
   1   9   2      557.07      550.50      5.95 o 
   2   9   2      327.68      326.51      4.88 o 
   3   9   2      762.19      724.78      8.36 o 
   4   9   2      120.63      118.62      4.01 o 
   5   9   2       53.84       57.46      3.57 o 
   6   9   2       78.21       84.54      5.41 o 
   0  10   2      117.16      119.16      6.13 o 
   1  10   2      173.28      167.09      3.72 o 
   2  10   2       97.14       90.13      2.92 o 
   3  10   2       48.73       44.89      2.74 o 
   4  10   2       16.50       17.14      2.54 o 
   5  10   2       13.47       15.38      3.75 o 
   6  10   2        2.33       -4.62      6.22 o 
   0  11   2      173.27      132.60      4.52 o 
   1  11   2      186.62      155.28      3.79 o 
   2  11   2       30.93       26.26      2.19 o 
   3  11   2       42.19       35.18      2.71 o 
   4  11   2       18.12       13.96      2.55 o 
   5  11   2       16.61       24.86      3.87 o 
   0  12   2       22.84       13.32      3.04 o 
   1  12   2       15.68       12.24      2.15 o 
   2  12   2       45.55       46.62      2.88 o 
   3  12   2       49.98       43.95      3.07 o 
   4  12   2       30.19       34.65      3.15 o 
   5  12   2       45.96       53.81      4.24 o 
   0  13   2        0.15       -3.31      3.31 o 
   1  13   2      205.68      197.20      5.48 o 
   2  13   2       39.58       40.53      3.25 o 
   3  13   2       66.98       65.52      3.96 o 
   4  13   2       10.02        6.38      2.90 o 
   0  14   2       58.94       52.88      5.90 o 
   1  14   2       39.99       42.62      3.81 o 
   2  14   2       43.97       45.11      5.77 o 
   3  14   2        0.46        3.83      3.04 o 
   4  14   2       19.58       15.94      3.76 o 
   0  15   2       15.21       19.18      4.96 o 
   1  15   2       94.88       96.25      5.17 o 
   2  15   2       50.16       68.40      5.46 o 
   3  15   2       19.59       26.77      4.08 o 
   0  16   2        9.50       10.38      4.89 o 
   1  16   2        7.88        5.69      3.35 o 
   2  16   2       33.74       25.98      4.04 o 
   1   0   3      242.92      239.11      3.27 o 
   2   0   3       22.78       20.76      2.00 o 
   3   0   3       78.81       78.55      4.26 o 
   4   0   3       25.43       27.51      2.74 o 
   5   0   3     1740.92     1733.22     22.93 o 
   6   0   3      144.17      145.02      5.70 o 
   7   0   3       29.71       24.90      5.89 o 
   0   1   3     3360.16     3287.29     35.65 o 
   1   1   3     5776.91     5818.74     35.07 o 
   2   1   3      596.63      565.20      4.99 o 
   3   1   3      255.84      263.02      3.54 o 
   4   1   3      597.20      605.19      6.52 o 
   5   1   3      182.36      178.58      3.90 o 
   6   1   3      284.96      276.83      5.70 o 
   7   1   3        2.83        0.19      2.57 o 
   0   2   3     1307.20     1299.81     23.02 o 
   1   2   3     2721.48     2525.16     19.44 o 
   2   2   3      629.98      627.25      5.46 o 
   3   2   3      307.89      344.04      4.40 o 
   4   2   3      227.14      232.87      3.85 o 
   5   2   3      604.21      581.53      7.06 o 
   6   2   3       28.59       30.95      2.76 o 
   7   2   3       33.61       39.40      3.97 o 
   0   3   3     3499.33     3660.91     33.61 o 
   1   3   3     4103.21     4054.19     26.44 o 
   2   3   3      771.61      805.53      7.48 o 
   3   3   3     1416.82     1458.25     11.46 o 
   4   3   3      102.14       89.94      2.58 o 
   5   3   3       71.57       71.89      3.44 o 
   6   3   3      118.15      118.04      4.11 o 
   7   3   3        2.81        6.83      3.04 o 
   0   4   3        4.47        3.13      1.03 o 
   1   4   3      718.90      722.16      5.54 o 
   2   4   3      127.36      160.15      2.55 o 
   3   4   3      210.56      220.81      3.67 o 
   4   4   3       95.39       99.12      2.71 o 
   5   4   3      165.04      147.09      3.97 o 
   6   4   3       38.66       32.65      3.36 o 
   7   4   3        4.67        3.15      2.52 o 
   0   5   3      973.69     1032.97     11.19 o 
   1   5   3      901.48      967.34      7.65 o 
   2   5   3      432.02      460.62      4.75 o 
   3   5   3        7.47       10.07      1.28 o 
   4   5   3      272.98      267.63      4.08 o 
   5   5   3       18.79       18.69      2.11 o 
   6   5   3      155.20      152.72      4.66 o 
   7   5   3        1.98        0.04      2.70 o 
   0   6   3      761.32      783.13      9.33 o 
   1   6   3      195.23      213.98      3.23 o 
   2   6   3       70.70       75.61      2.02 o 
   3   6   3       22.77       19.07      1.50 o 
   4   6   3      209.03      193.99      4.13 o 
   5   6   3       67.62       60.10      3.64 o 
   6   6   3       80.59       87.53      4.17 o 
   0   7   3       65.85       57.10      2.36 o 
   1   7   3      490.95      520.44      5.25 o 
   2   7   3       32.90       37.69      1.65 o 
   3   7   3       91.68       90.62      2.56 o 
   4   7   3       44.00       41.47      2.28 o 
   5   7   3       28.55       26.27      2.77 o 
   6   7   3       22.01       20.26      2.84 o 
   0   8   3      284.37      272.11      5.20 o 
   1   8   3       91.46      110.79      2.52 o 
   2   8   3     1219.31     1128.65      9.75 o 
   3   8   3      721.02      705.37      8.02 o 
   4   8   3      398.10      389.92      6.12 o 
   5   8   3        4.71        0.21      2.21 o 
   6   8   3       14.36       11.95      2.93 o 
   0   9   3      183.35      188.57      4.64 o 
   1   9   3      170.29      185.37      3.33 o 
   2   9   3      723.34      682.33      8.32 o 
   3   9   3     1080.16     1037.59     10.63 o 
   4   9   3      143.10      137.64      4.28 o 
   5   9   3       20.37       17.76      2.70 o 
   6   9   3        6.25        3.92      2.67 o 
   0  10   3      117.85      129.54      4.33 o 
   1  10   3       25.83       20.77      1.67 o 
   2  10   3      199.94      199.26      4.51 o 
   3  10   3      195.93      192.39      4.34 o 
   4  10   3      130.14      131.26      6.10 o 
   5  10   3      120.42      128.59      4.72 o 
   0  11   3       37.80       42.75      4.93 o 
   1  11   3        2.57        4.01      1.56 o 
   2  11   3       55.88       59.02      2.70 o 
   3  11   3      135.21      125.19      4.12 o 
   4  11   3       12.89       12.06      3.23 o 
   5  11   3        2.21        1.13      2.51 o 
   0  12   3      162.45      143.20      5.97 o 
   1  12   3       61.40       48.78      2.82 o 
   2  12   3       19.75       16.79      2.58 o 
   3  12   3      169.52      162.48      5.77 o 
   4  12   3       44.57       49.22      3.78 o 
   5  12   3       75.11       87.76      4.88 o 
   0  13   3       20.16       20.53      3.49 o 
   1  13   3       89.00       89.38      4.07 o 
   2  13   3      156.15      153.70      5.14 o 
   3  13   3       34.19       29.11      3.25 o 
   4  13   3       17.67        8.03      2.94 o 
   0  14   3       10.66        4.64      4.00 o 
   1  14   3       31.51       36.57      3.74 o 
   2  14   3       11.56       12.07      2.89 o 
   3  14   3       27.28       19.97      3.26 o 
   4  14   3       25.15       19.43      3.37 o 
   0  15   3       42.18       57.46      6.28 o 
   1  15   3       24.64       23.82      3.70 o 
   2  15   3       13.53        8.64      3.29 o 
   3  15   3       30.61       26.26      4.05 o 
   0  16   3       31.58       23.66      5.65 o 
   1  16   3       44.61       44.83      4.49 o 
   2  16   3       18.97       24.94      4.00 o 
   0   0   4     6425.38     6481.99    122.01 o 
   1   0   4    16639.40    16360.47    220.38 o 
   2   0   4       66.40       60.85      2.22 o 
   3   0   4      108.65      118.43      4.33 o 
   4   0   4       23.33       22.33      2.33 o 
   5   0   4      135.62      133.64      5.36 o 
   6   0   4      273.87      291.18     12.92 o 
   7   0   4        6.89        6.05      3.81 o 
   0   1   4     1602.37     1594.66     17.53 o 
   1   1   4     2072.58     2054.48     14.71 o 
   2   1   4      272.85      283.23      3.16 o 
   3   1   4      226.78      229.55      3.29 o 
   4   1   4        7.08        5.71      1.37 o 
   5   1   4      258.26      254.22      4.52 o 
   6   1   4       50.39       53.07      3.10 o 
   7   1   4       51.18       60.55      4.02 o 
   0   2   4        1.97        3.85      0.92 o 
   1   2   4     2797.89     2821.82     20.12 o 
   2   2   4      943.52      979.96      7.70 o 
   3   2   4     1178.59     1285.46     10.29 o 
   4   2   4      116.00      109.12      3.10 o 
   5   2   4       49.78       53.46      2.78 o 
   6   2   4      191.90      198.59      5.02 o 
   7   2   4       51.27       65.55      4.11 o 
   0   3   4     5130.36     5192.52     54.62 o 
   1   3   4     1707.83     1699.36     13.64 o 
   2   3   4     1997.06     2074.54     15.15 o 
   3   3   4     1386.54     1404.01     11.09 o 
   4   3   4      577.22      561.54      6.29 o 
   5   3   4       84.39       76.49      3.05 o 
   6   3   4        9.93        6.51      2.18 o 
   7   3   4        6.33       -0.95      2.84 o 
   0   4   4     3414.38     3439.34     41.18 o 
   1   4   4      468.95      462.45      6.76 o 
   2   4   4     1285.69     1394.18     10.54 o 
   3   4   4      243.34      255.11      5.06 o 
   4   4   4      150.00      159.47      3.30 o 
   5   4   4       51.45       49.46      2.71 o 
   6   4   4       17.23       19.30      2.58 o 
   7   4   4        2.20        1.48      3.04 o 
   0   5   4      286.78      302.00      5.17 o 
   1   5   4      322.30      349.25      3.69 o 
   2   5   4      569.96      596.47      5.62 o 
   3   5   4      298.13      291.62      3.99 o 
   4   5   4      488.36      480.26      5.89 o 
   5   5   4       12.59       14.31      2.00 o 
   6   5   4       16.95       19.88      2.46 o 
   7   5   4       22.59       25.64      3.49 o 
   0   6   4       18.29       41.68      2.00 o 
   1   6   4      602.29      640.19      5.77 o 
   2   6   4      943.19      928.37      7.55 o 
   3   6   4       82.65       84.54      2.39 o 
   4   6   4       12.10       15.21      1.91 o 
   5   6   4      153.55      152.55      4.17 o 
   6   6   4       24.39       19.85      2.89 o 
   0   7   4      239.07      221.98      4.43 o 
   1   7   4     1499.20     1547.61     11.82 o 
   2   7   4      540.54      517.47      5.51 o 
   3   7   4       21.06       22.97      1.71 o 
   4   7   4      448.79      403.96      6.07 o 
   5   7   4        6.77       10.19      2.22 o 
   6   7   4       14.56       10.81      2.75 o 
   0   8   4       42.86       41.16      2.32 o 
   1   8   4      121.62      117.31      3.13 o 
   2   8   4      123.02      111.95      2.96 o 
   3   8   4        2.55        4.15      1.53 o 
   4   8   4       19.85       20.96      2.17 o 
   5   8   4       42.61       40.44      2.89 o 
   6   8   4       19.72       21.84      3.18 o 
   0   9   4       22.99       33.52      2.74 o 
   1   9   4      798.84      775.96      8.06 o 
   2   9   4     1237.48     1194.28     11.31 o 
   3   9   4      245.53      249.42      4.71 o 
   4   9   4       51.76       49.37      2.76 o 
   5   9   4       71.38       70.02      3.72 o 
   6   9   4       13.22       11.95      2.95 o 
   0  10   4       71.71       75.53      3.39 o 
   1  10   4       47.65       48.40      2.41 o 
   2  10   4       49.22       48.76      3.51 o 
   3  10   4       41.66       40.89      2.52 o 
   4  10   4      163.08      156.71      5.05 o 
   5  10   4       28.12       31.38      3.14 o 
   0  11   4       33.01       19.85      3.04 o 
   1  11   4       25.53       30.45      2.32 o 
   2  11   4       12.33       14.83      1.98 o 
   3  11   4       65.02       64.58      3.44 o 
   4  11   4       26.95       23.25      3.23 o 
   5  11   4        1.33       -0.36      2.41 o 
   0  12   4      404.83      371.69      9.05 o 
   1  12   4       47.74       49.18      2.84 o 
   2  12   4       24.49       21.30      2.97 o 
   3  12   4        4.99        7.95      2.46 o 
   4  12   4       14.08       19.41      3.11 o 
   5  12   4       38.19       49.16      4.22 o 
   0  13   4       32.72       42.30      4.15 o 
   1  13   4      112.24      106.08      4.35 o 
   2  13   4        9.72       11.08      2.63 o 
   3  13   4       77.35       82.22      4.42 o 
   4  13   4        7.23        7.55      2.93 o 
   0  14   4        3.29       -0.61      3.70 o 
   1  14   4       11.34       16.27      2.93 o 
   2  14   4        4.64        6.29      2.64 o 
   3  14   4        6.25        6.03      2.80 o 
   4  14   4       23.04       23.77      3.61 o 
   0  15   4       17.36       24.34      5.08 o 
   1  15   4       56.32       63.96      4.65 o 
   2  15   4       31.59       30.03      4.03 o 
   3  15   4       64.69       63.69      5.26 o 
   0  16   4        5.93        1.51      4.52 o 
   1  16   4       61.18       67.56      4.94 o 
   2  16   4       29.10       31.89      4.24 o 
   1   0   5     5576.71     5588.93     50.55 o 
   2   0   5     2248.25     2343.30     22.86 o 
   3   0   5      203.61      182.37      4.19 o 
   4   0   5      120.11      124.34      4.06 o 
   5   0   5       71.58       77.27      3.87 o 
   6   0   5      123.05      115.78      9.08 o 
   7   0   5       40.56       44.10      5.25 o 
   0   1   5     6398.39     6266.83    143.14 o 
   1   1   5    11699.24    11755.63     87.88 o 
   2   1   5      801.59      823.53      6.64 o 
   3   1   5       62.04       58.49      1.80 o 
   4   1   5      485.62      485.95      7.98 o 
   5   1   5      496.86      481.19      6.30 o 
   6   1   5       60.94       58.85      3.68 o 
   7   1   5       51.96       57.39      4.01 o 
   0   2   5      242.67      271.93      4.08 o 
   1   2   5      564.14      590.09      5.08 o 
   2   2   5      894.19      919.37      6.92 o 
   3   2   5      777.21      762.66      6.96 o 
   4   2   5      637.44      650.85      8.43 o 
   5   2   5       39.52       42.01      2.54 o 
   6   2   5       36.44       32.31      2.78 o 
   7   2   5        8.23        3.41      2.74 o 
   0   3   5       21.37       21.70      1.51 o 
   1   3   5      379.63      383.47      3.84 o 
   2   3   5       84.95      109.63      2.05 o 
   3   3   5      389.24      388.58      4.26 o 
   4   3   5       87.18      102.64      2.72 o 
   5   3   5      322.61      299.30      5.36 o 
   6   3   5       10.64        9.37      2.33 o 
   7   3   5       11.59        6.90      3.08 o 
   0   4   5      311.01      286.27      4.11 o 
   1   4   5      471.25      483.57      5.06 o 
   2   4   5       71.22       67.59      2.29 o 
   3   4   5      485.99      466.37      5.14 o 
   4   4   5      192.55      189.51      3.39 o 
   5   4   5        4.89        5.53      1.79 o 
   6   4   5       37.38       36.27      3.26 o 
   7   4   5       25.24       21.98      3.63 o 
   0   5   5       13.12        8.49      1.26 o 
   1   5   5      917.38      955.89      7.14 o 
   2   5   5      386.04      409.14      4.81 o 
   3   5   5      153.75      157.18      2.95 o 
   4   5   5       37.08       40.70      2.26 o 
   5   5   5      206.04      185.01      4.51 o 
   6   5   5        4.98        6.64      2.21 o 
   7   5   5        2.71       -0.10      3.01 o 
   0   6   5      154.17      175.18      3.62 o 
   1   6   5     1243.77     1276.69     10.62 o 
   2   6   5       15.87       28.98      1.75 o 
   3   6   5      179.42      179.16      4.33 o 
   4   6   5      664.28      611.18      7.53 o 
   5   6   5       11.26        9.58      2.10 o 
   6   6   5        2.29        1.94      2.38 o 
   0   7   5      156.57      160.26      3.68 o 
   1   7   5       39.70       35.74      1.61 o 
   2   7   5      637.72      656.78      6.99 o 
   3   7   5      148.22      138.37      3.17 o 
   4   7   5      289.09      268.39      4.94 o 
   5   7   5       62.46       60.11      3.06 o 
   6   7   5        0.14       -0.64      2.23 o 
   0   8   5      166.30      175.96      4.12 o 
   1   8   5       63.92       67.64      2.19 o 
   2   8   5       91.40       80.92      2.54 o 
   3   8   5      104.57      103.50      3.07 o 
   4   8   5      193.63      182.84      4.08 o 
   5   8   5      115.21      114.88      3.98 o 
   6   8   5        1.76        2.04      2.38 o 
   0   9   5       58.95       60.27      2.88 o 
   1   9   5      218.67      213.40      3.89 o 
   2   9   5      674.10      667.64     12.05 o 
   3   9   5       64.18       66.28      2.78 o 
   4   9   5       32.07       36.70      2.53 o 
   5   9   5       40.38       38.22      3.20 o 
   6   9   5        9.04       10.52      2.94 o 
   0  10   5      219.08      206.34      6.06 o 
   1  10   5      203.25      192.87      3.91 o 
   2  10   5      181.88      174.11      4.62 o 
   3  10   5      134.76      136.80      3.98 o 
   4  10   5       49.59       47.53      3.09 o 
   5  10   5       66.23       64.61      3.74 o 
   0  11   5       40.35       28.30      4.28 o 
   1  11   5       70.80       64.69      2.97 o 
   2  11   5      423.66      405.08      6.64 o 
   3  11   5       91.42       81.50      3.47 o 
   4  11   5        3.09        3.02      2.55 o 
   5  11   5        8.94       12.81      3.84 o 
   0  12   5      119.56      110.94      5.33 o 
   1  12   5        1.20        3.87      2.17 o 
   2  12   5       61.13       69.61      3.32 o 
   3  12   5       48.76       46.06      3.40 o 
   4  12   5       79.45       79.12      4.98 o 
   5  12   5        1.84        0.62      2.88 o 
   0  13   5        2.69       -2.65      2.65 o 
   1  13   5       10.37       10.54      2.46 o 
   2  13   5       98.30       95.67      4.25 o 
   3  13   5        8.34        9.18      3.56 o 
   4  13   5        2.28        2.05      2.66 o 
   0  14   5       45.63       42.20      4.45 o 
   1  14   5        3.66       -0.90      2.31 o 
   2  14   5       94.36       92.47      4.56 o 
   3  14   5      112.69      130.65      5.27 o 
   4  14   5       30.36       30.47      3.64 o 
   0  15   5       21.34       26.95      5.26 o 
   1  15   5       58.80       65.99      4.68 o 
   2  15   5        1.14        2.84      3.05 o 
   3  15   5       12.96       14.57      3.79 o 
   0  16   5       33.42       32.99      6.01 o 
   1  16   5       38.06       38.91      4.39 o 
   2  16   5        4.86        4.17      3.38 o 
   0   0   6        8.21       11.72      1.60 o 
   1   0   6      722.73      748.77      7.89 o 
   2   0   6      214.58      219.99      3.94 o 
   3   0   6      751.47      763.48     12.51 o 
   4   0   6       10.16       14.60      2.14 o 
   5   0   6      179.57      177.36      5.56 o 
   6   0   6       38.62       39.48      4.49 o 
   7   0   6      200.75      204.08      8.54 o 
   0   1   6      819.83      806.02      9.32 o 
   1   1   6     5945.97     5926.48     43.95 o 
   2   1   6     1672.25     1683.32     12.64 o 
   3   1   6      191.27      183.29      3.16 o 
   4   1   6      169.40      151.45      3.24 o 
   5   1   6       53.56       50.29      2.45 o 
   6   1   6        7.57        7.57      2.44 o 
   7   1   6        8.05        8.65      2.93 o 
   0   2   6     4886.27     4846.30     66.69 o 
   1   2   6       65.41       67.45      1.78 o 
   2   2   6      928.63     1035.50      8.08 o 
   3   2   6      583.05      640.52      6.15 o 
   4   2   6      206.25      209.68      3.90 o 
   5   2   6      185.52      178.38      4.30 o 
   6   2   6       26.39       24.33      2.65 o 
   7   2   6        6.15        9.55      2.96 o 
   0   3   6      175.30      169.68      3.04 o 
   1   3   6      714.69      740.51      6.29 o 
   2   3   6     2276.87     2458.09     17.07 o 
   3   3   6      270.79      278.68      3.82 o 
   4   3   6      194.07      195.55      3.59 o 
   5   3   6       22.86       25.68      2.31 o 
   6   3   6        9.33        5.43      2.06 o 
   7   3   6        6.48        7.54      2.82 o 
   0   4   6        4.24        7.42      2.59 o 
   1   4   6      660.57      748.25      6.54 o 
   2   4   6      130.18      157.15      3.36 o 
   3   4   6      246.32      242.80      3.74 o 
   4   4   6       75.35       64.90      3.48 o 
   5   4   6       30.41       36.43      2.82 o 
   6   4   6       17.76       14.68      2.35 o 
   7   4   6        3.62       10.02      3.25 o 
   0   5   6      119.09      145.29      3.15 o 
   1   5   6      784.70      820.90      6.81 o 
   2   5   6        8.35        4.22      1.13 o 
   3   5   6      366.95      357.47      4.86 o 
   4   5   6       28.05       26.52      2.07 o 
   5   5   6       27.29       30.25      2.46 o 
   6   5   6       26.64       30.38      2.87 o 
   7   5   6        8.10        8.62      3.26 o 
   0   6   6      695.94      750.93     10.67 o 
   1   6   6      961.32     1001.94      8.76 o 
   2   6   6      139.25      135.25      2.88 o 
   3   6   6      290.83      256.79      4.25 o 
   4   6   6      118.81      127.45      3.47 o 
   5   6   6       33.43       34.11      2.64 o 
   6   6   6       46.04       48.90      3.23 o 
   0   7   6       69.90      104.65      5.08 o 
   1   7   6       77.52       79.61      2.21 o 
   2   7   6      897.00      850.22      8.38 o 
   3   7   6      356.98      391.06      5.51 o 
   4   7   6       93.92       82.74      3.04 o 
   5   7   6       85.56       74.43      3.30 o 
   6   7   6        2.61        2.66      2.46 o 
   0   8   6        4.57        8.41      1.92 o 
   1   8   6      223.50      198.67      3.49 o 
   2   8   6      487.73      481.39      7.50 o 
   3   8   6     1852.13     1794.37     15.66 o 
   4   8   6      315.56      295.64      5.05 o 
   5   8   6        6.21        3.32      1.96 o 
   6   8   6        0.10       -2.29      2.29 o 
   0   9   6        0.97        3.86      2.07 o 
   1   9   6      658.22      648.32      9.46 o 
   2   9   6      194.05      179.98      4.00 o 
   3   9   6     1546.48     1407.17     13.28 o 
   4   9   6      352.42      339.61      5.99 o 
   5   9   6       32.00       34.60      3.13 o 
   6   9   6        7.19        6.86      2.81 o 
   0  10   6      131.95      119.17      4.92 o 
   1  10   6      317.50      337.18      6.14 o 
   2  10   6      438.60      413.25      5.97 o 
   3  10   6      135.60      117.52      4.29 o 
   4  10   6       18.48       14.34      2.29 o 
   5  10   6       47.77       44.41      3.44 o 
   0  11   6       11.98       15.37      2.91 o 
   1  11   6      102.57      100.61      3.45 o 
   2  11   6      341.15      334.16      6.05 o 
   3  11   6      115.35       97.13      3.74 o 
   4  11   6       53.50       57.99      3.84 o 
   5  11   6       83.36       84.78      4.62 o 
   0  12   6      149.04      134.61      5.86 o 
   1  12   6       11.23        6.66      2.05 o 
   2  12   6       70.68       67.16      3.31 o 
   3  12   6       75.94       71.27      3.93 o 
   4  12   6      113.95      112.91      7.09 o 
   5  12   6        1.39        0.75      2.79 o 
   0  13   6        0.05        2.43      2.91 o 
   1  13   6        0.35        0.24      1.96 o 
   2  13   6        4.32        1.85      2.37 o 
   3  13   6        3.52       -1.70      2.80 o 
   4  13   6       14.23       12.61      3.05 o 
   0  14   6        0.04       -2.98      2.98 o 
   1  14   6        4.84        4.48      2.64 o 
   2  14   6      114.06      109.85      4.71 o 
   3  14   6       26.24       32.27      3.77 o 
   4  14   6       16.79       14.64      3.35 o 
   0  15   6        3.64       -0.37      4.00 o 
   1  15   6       14.57       15.25      3.39 o 
   2  15   6       24.66       28.98      3.53 o 
   3  15   6      160.39      155.14      7.82 o 
   0  16   6        0.21        6.14      4.77 o 
   1  16   6       55.55       63.56      4.91 o 
   2  16   6       16.80        8.77      3.53 o 
   1   0   7    13545.53    13520.81    123.09 o 
   2   0   7     1829.29     1998.00     19.84 o 
   3   0   7      453.75      468.84      8.08 o 
   4   0   7      299.45      280.81      5.91 o 
   5   0   7      658.63      648.29     12.84 o 
   6   0   7       26.80       29.08      4.19 o 
   7   0   7      104.59      107.29      6.79 o 
   0   1   7     1240.47     1264.47     16.21 o 
   1   1   7     2105.66     2092.63     15.06 o 
   2   1   7     2268.09     2395.27     19.48 o 
   3   1   7     1109.82     1171.57     10.09 o 
   4   1   7      127.40      125.32      3.67 o 
   5   1   7       29.10       23.45      2.23 o 
   6   1   7        8.04       10.64      2.51 o 
   7   1   7       50.67       64.12      4.32 o 
   0   2   7      284.52      263.25      8.13 o 
   1   2   7       39.88       36.21      1.03 o 
   2   2   7      357.79      428.71      4.19 o 
   3   2   7       53.84       61.56      1.95 o 
   4   2   7      166.21      160.81      3.29 o 
   5   2   7       51.84       47.79      2.63 o 
   6   2   7       18.30       20.50      2.76 o 
   7   2   7       26.81       30.33      3.45 o 
   0   3   7      182.15      166.37      3.32 o 
   1   3   7      310.28      295.09      4.93 o 
   2   3   7      116.28      117.27      2.39 o 
   3   3   7       18.71       21.38      1.52 o 
   4   3   7      181.90      185.32      3.33 o 
   5   3   7       86.93       80.38      2.94 o 
   6   3   7       39.60       40.20      2.77 o 
   7   3   7       15.31       20.40      3.57 o 
   0   4   7      590.64      604.78      8.40 o 
   1   4   7     1761.09     1820.31     13.78 o 
   2   4   7      112.99      130.71      2.55 o 
   3   4   7        6.52        7.22      1.51 o 
   4   4   7      141.65      152.53      3.64 o 
   5   4   7       74.15       67.69      3.03 o 
   6   4   7       18.95       22.51      2.67 o 
   7   4   7       15.56       19.70      3.53 o 
   0   5   7     1786.08     1814.85     21.30 o 
   1   5   7      686.40      681.42      6.77 o 
   2   5   7      116.55      110.96      2.53 o 
   3   5   7      117.89      112.48      2.89 o 
   4   5   7       64.27       66.84      3.36 o 
   5   5   7       36.80       33.64      2.52 o 
   6   5   7       28.73       26.05      2.77 o 
   0   6   7      278.00      306.98      5.98 o 
   1   6   7      381.95      385.20      4.51 o 
   2   6   7       94.82       99.72      2.51 o 
   3   6   7      100.50      100.40      2.82 o 
   4   6   7      212.86      188.43      4.14 o 
   5   6   7       71.26       64.91      3.12 o 
   6   6   7       43.22       38.85      3.09 o 
   0   7   7      806.58      859.85     12.32 o 
   1   7   7       88.20      108.64      2.56 o 
   2   7   7      380.84      397.51      5.11 o 
   3   7   7      633.92      578.91      6.95 o 
   4   7   7       12.13        8.78      1.90 o 
   5   7   7       39.25       46.08      3.03 o 
   6   7   7       40.35       35.36      3.33 o 
   0   8   7       16.51       19.23      2.37 o 
   1   8   7      143.76      143.82      3.06 o 
   2   8   7      236.65      223.07      4.54 o 
   3   8   7      349.20      342.82      7.08 o 
   4   8   7       98.75       95.10      3.51 o 
   5   8   7       23.32       19.56      2.50 o 
   6   8   7        1.57        4.94      2.47 o 
   0   9   7      253.50      255.96      6.40 o 
   1   9   7      280.10      276.80      4.40 o 
   2   9   7      152.10      153.30      4.33 o 
   3   9   7       40.04       45.49      2.51 o 
   4   9   7       38.43       43.51      2.68 o 
   5   9   7       36.32       41.05      3.25 o 
   6   9   7       34.10       46.54      4.65 o 
   0  10   7        2.69        2.16      2.27 o 
   1  10   7      864.49      842.76     10.74 o 
   2  10   7      280.32      277.87      5.32 o 
   3  10   7       41.24       38.30      2.66 o 
   4  10   7       47.07       50.27      3.32 o 
   5  10   7       30.85       32.33      3.55 o 
   0  11   7      157.51      142.77      5.72 o 
   1  11   7       50.65       47.21      2.66 o 
   2  11   7      169.07      154.11      4.37 o 
   3  11   7      164.76      155.34      4.56 o 
   4  11   7       61.73       58.71      3.77 o 
   5  11   7       35.63       38.32      3.80 o 
   0  12   7       46.31       38.69      4.69 o 
   1  12   7      117.64      112.34      5.16 o 
   2  12   7      156.12      154.86      4.57 o 
   3  12   7      418.25      374.92      7.67 o 
   4  12   7       93.81      100.94      5.14 o 
   5  12   7       19.41       19.10      3.42 o 
   0  13   7       41.90       45.45      4.27 o 
   1  13   7        3.54        3.58      2.09 o 
   2  13   7       86.73       79.34      3.68 o 
   3  13   7        5.73        7.16      2.73 o 
   4  13   7       14.35       19.10      3.21 o 
   0  14   7       60.76       77.54      6.25 o 
   1  14   7       16.54       17.69      2.97 o 
   2  14   7       29.39       25.10      3.17 o 
   3  14   7       84.35       84.77      4.60 o 
   0  15   7        1.14       -3.05      4.17 o 
   1  15   7      188.99      208.09      6.38 o 
   2  15   7       31.77       30.88      4.03 o 
   3  15   7       24.01       24.95      4.38 o 
   0  16   7      223.07      265.06     11.58 o 
   1  16   7       24.15       36.72      4.32 o 
   0   0   8     1625.45     1710.65     41.74 o 
   1   0   8       10.49        9.82      1.25 o 
   2   0   8       43.86       57.12      2.11 o 
   3   0   8      842.26      860.46     10.66 o 
   4   0   8       53.07       48.73      3.89 o 
   5   0   8      580.27      560.24     11.54 o 
   6   0   8       22.61       29.39      5.42 o 
   7   0   8        0.28       -1.24      5.65 o 
   0   1   8     2053.57     2020.89     21.94 o 
   1   1   8     3885.02     3936.70     27.40 o 
   2   1   8     1816.51     1924.35     14.51 o 
   3   1   8      132.69      129.94      2.38 o 
   4   1   8      196.07      184.84      4.81 o 
   5   1   8       77.12       74.67      3.03 o 
   6   1   8        2.32        0.81      2.18 o 
   7   1   8       64.91       72.13      5.09 o 
   0   2   8       34.48       29.41      1.23 o 
   1   2   8      199.11      214.64      2.29 o 
   2   2   8     3130.24     3242.72     25.51 o 
   3   2   8      253.06      242.34      3.42 o 
   4   2   8      462.01      456.32      5.19 o 
   5   2   8       66.65       70.10      2.76 o 
   6   2   8        1.28        0.20      2.25 o 
   7   2   8        1.88        0.14      2.60 o 
   0   3   8      114.59      112.01      2.73 o 
   1   3   8     1930.53     2019.49     13.86 o 
   2   3   8     1142.59     1245.29     10.31 o 
   3   3   8       66.53       67.09      2.19 o 
   4   3   8      541.67      557.62      7.58 o 
   5   3   8       45.58       45.31      2.64 o 
   6   3   8       22.07       22.53      2.84 o 
   7   3   8       40.55       45.79      5.59 o 
   0   4   8       89.35       90.44      3.19 o 
   1   4   8       99.96      117.47      2.07 o 
   2   4   8     1378.58     1355.99     13.16 o 
   3   4   8       11.48        8.43      1.39 o 
   4   4   8       19.44       14.28      1.82 o 
   5   4   8       10.43       12.02      2.08 o 
   6   4   8        2.50        1.64      2.30 o 
   7   4   8        4.66        2.54      2.74 o 
   0   5   8       53.25       57.96      4.25 o 
   1   5   8      793.90      753.74      6.83 o 
   2   5   8      191.21      177.98      4.69 o 
   3   5   8       39.56       45.26      2.95 o 
   4   5   8      208.32      218.64      4.30 o 
   5   5   8        9.14       13.73      2.09 o 
   6   5   8       22.56       23.48      2.75 o 
   0   6   8      138.73      145.56      5.00 o 
   1   6   8      608.25      585.88      7.80 o 
   2   6   8       63.19       71.40      2.20 o 
   3   6   8      258.90      237.29      4.14 o 
   4   6   8       44.94       41.78      2.40 o 
   5   6   8       10.05        4.68      1.99 o 
   6   6   8        2.21        9.88      2.94 o 
   0   7   8     1068.42     1111.56     15.05 o 
   1   7   8      197.69      215.50      3.43 o 
   2   7   8      602.93      601.63      6.21 o 
   3   7   8       75.72       71.84      2.62 o 
   4   7   8       81.66       86.70      3.10 o 
   5   7   8       81.61       74.08      3.35 o 
   6   7   8        0.24       -2.21      2.21 o 
   0   8   8        1.73        0.49      1.81 o 
   1   8   8       14.31       13.14      1.47 o 
   2   8   8      442.69      416.08      5.52 o 
   3   8   8       12.99       16.15      1.77 o 
   4   8   8      510.34      472.14      6.84 o 
   5   8   8      140.46      137.43      4.31 o 
   6   8   8        2.22        0.75      2.52 o 
   0   9   8       22.03       27.64      3.53 o 
   1   9   8      534.70      518.21      7.03 o 
   2   9   8      281.42      273.93      4.64 o 
   3   9   8      192.26      174.76      4.09 o 
   4   9   8       24.41       26.51      2.46 o 
   5   9   8       34.97       39.79      2.79 o 
   6   9   8       39.79       40.19      6.06 o 
   0  10   8        0.01       -2.14      2.14 o 
   1  10   8       10.67        9.50      1.84 o 
   2  10   8      294.78      276.01      5.28 o 
   3  10   8       77.21       76.23      3.35 o 
   4  10   8       14.59       17.75      2.47 o 
   5  10   8        9.96       12.05      2.98 o 
   0  11   8       12.91       18.48      3.60 o 
   1  11   8      171.93      169.94      4.37 o 
   2  11   8       20.15       22.81      2.37 o 
   3  11   8       70.84       62.82      3.93 o 
   4  11   8       48.16       58.60      3.81 o 
   5  11   8       45.40       38.65      3.86 o 
   0  12   8      110.22      115.61      5.42 o 
   1  12   8      228.55      228.53      5.20 o 
   2  12   8       85.98       77.88      4.22 o 
   3  12   8       99.40       95.06      3.94 o 
   4  12   8       10.14       10.90      2.88 o 
   5  12   8       46.85       48.57      4.17 o 
   0  13   8        9.91        8.18      3.35 o 
   1  13   8       43.59       43.16      3.02 o 
   2  13   8       42.94       42.32      3.14 o 
   3  13   8       61.23       66.68      4.08 o 
   4  13   8       14.92       14.12      3.19 o 
   0  14   8       11.48        9.18      5.24 o 
   1  14   8       63.00       68.62      3.65 o 
   2  14   8      207.80      201.60      7.66 o 
   3  14   8       38.64       38.94      3.72 o 
   0  15   8       51.61       65.48      9.06 o 
   1  15   8       21.92       22.09      3.34 o 
   2  15   8       26.63       28.77      3.52 o 
   3  15   8       20.22       16.14      5.25 o 
   0  16   8       47.13       43.92      7.02 o 
   1  16   8       24.13       22.96      7.43 o 
   1   0   9      654.28      664.77      8.62 o 
   2   0   9      285.43      262.17      4.91 o 
   3   0   9      113.43       92.72      3.77 o 
   4   0   9       16.45       16.14      2.25 o 
   5   0   9       66.96       65.49      4.50 o 
   6   0   9        6.12        2.73      3.37 o 
   7   0   9       45.47       50.45      7.15 o 
   0   1   9     4780.45     4748.89     49.93 o 
   1   1   9     2325.63     2387.93     17.61 o 
   2   1   9     1234.06     1159.22      9.54 o 
   3   1   9      737.63      746.54      6.83 o 
   4   1   9      149.94      132.40      2.86 o 
   5   1   9      189.12      182.80      4.72 o 
   6   1   9       52.14       58.72      3.71 o 
   7   1   9       23.07       26.17      3.56 o 
   0   2   9       32.22       27.94      1.12 o 
   1   2   9     1248.53     1233.30      8.81 o 
   2   2   9     1228.51     1213.01     10.00 o 
   3   2   9       78.11       77.51      2.28 o 
   4   2   9       65.50       64.51      2.50 o 
   5   2   9       97.27      101.02      3.58 o 
   6   2   9       12.24       11.04      2.57 o 
   7   2   9       67.40       73.28      4.30 o 
   0   3   9        4.30        3.15      1.11 o 
   1   3   9      453.89      473.35      4.06 o 
   2   3   9      517.44      602.32      7.95 o 
   3   3   9        9.84        9.10      1.34 o 
   4   3   9       59.38       58.06      2.46 o 
   5   3   9       52.71       46.41      2.66 o 
   6   3   9       43.44       49.03      4.39 o 
   7   3   9       65.67       76.63      4.82 o 
   0   4   9      778.99      738.50     11.36 o 
   1   4   9      826.57      885.05      7.50 o 
   2   4   9      191.96      215.26      3.28 o 
   3   4   9       63.49       71.03      3.19 o 
   4   4   9       46.21       40.33      2.45 o 
   5   4   9       89.04       91.23      3.33 o 
   6   4   9       11.55       19.87      2.88 o 
   7   4   9       36.65       45.30      3.87 o 
   0   5   9      285.33      244.03      7.45 o 
   1   5   9      130.91      122.83      2.54 o 
   2   5   9      146.96      155.97      3.37 o 
   3   5   9        4.05        2.65      1.33 o 
   4   5   9      229.58      224.15      4.39 o 
   5   5   9      163.39      149.47      4.12 o 
   6   5   9       12.91       11.80      2.64 o 
   0   6   9       28.98       27.92      2.09 o 
   1   6   9      723.32      795.82      7.45 o 
   2   6   9      269.34      258.24      3.88 o 
   3   6   9       79.19       75.92      2.54 o 
   4   6   9       88.79       69.33      2.80 o 
   5   6   9      105.30       94.22      3.53 o 
   6   6   9       51.52       44.28      3.20 o 
   0   7   9      509.89      514.73      8.72 o 
   1   7   9      185.92      192.75      3.62 o 
   2   7   9      159.81      155.53      3.21 o 
   3   7   9       10.62        8.67      1.60 o 
   4   7   9       12.73       13.60      2.01 o 
   5   7   9       37.76       35.72      2.79 o 
   6   7   9       39.84       48.61      3.36 o 
   0   8   9        1.52        1.23      1.77 o 
   1   8   9      237.45      219.57      4.13 o 
   2   8   9       95.99       90.67      2.71 o 
   3   8   9       90.70       82.28      2.66 o 
   4   8   9       67.11       61.16      2.89 o 
   5   8   9       95.26       88.07      3.63 o 
   6   8   9        0.48       -0.14      2.56 o 
   0   9   9      246.00      248.39      9.06 o 
   1   9   9      765.79      745.65      8.71 o 
   2   9   9      436.27      413.94      6.27 o 
   3   9   9       13.31       15.63      2.16 o 
   4   9   9       78.66       85.58      3.37 o 
   5   9   9       20.27       25.78      2.71 o 
   6   9   9       40.06       47.27      3.87 o 
   0  10   9        7.92        6.54      2.56 o 
   1  10   9      410.48      398.73      6.22 o 
   2  10   9      257.46      245.05      5.03 o 
   3  10   9       73.97       77.58      3.37 o 
   4  10   9       12.45       11.26      2.36 o 
   5  10   9       37.45       35.73      3.64 o 
   0  11   9      268.43      228.83      6.94 o 
   1  11   9       10.76        8.56      1.97 o 
   2  11   9       81.53       87.31      3.46 o 
   3  11   9       28.28       24.85      2.63 o 
   4  11   9       83.08       89.46      4.80 o 
   5  11   9       61.78       69.35      4.80 o 
   0  12   9       76.45       60.06      7.99 o 
   1  12   9        7.40        8.03      2.13 o 
   2  12   9       24.59       30.05      2.71 o 
   3  12   9      109.73      100.46      4.05 o 
   4  12   9        7.96       10.41      2.96 o 
   0  13   9        0.61        0.54      2.87 o 
   1  13   9       64.91       57.39      3.32 o 
   2  13   9      138.11      133.06      4.50 o 
   3  13   9       21.53       27.15      3.25 o 
   4  13   9       20.51       23.80      3.36 o 
   0  14   9       18.87       21.03      3.99 o 
   1  14   9       39.15       40.47      3.16 o 
   2  14   9       43.12       53.81      4.60 o 
   3  14   9      101.68      112.21      5.07 o 
   0  15   9       10.72       15.52      4.12 o 
   1  15   9        1.91        3.82      2.73 o 
   2  15   9       42.90       41.89      5.06 o 
   0  16   9       71.75       82.97      7.63 o 
   1  16   9      151.52      172.22      6.87 o 
   0   0  10      489.82      532.26     16.16 o 
   1   0  10     3880.23     3912.70     41.73 o 
   2   0  10      457.87      496.19      6.51 o 
   3   0  10       39.04       37.25      2.91 o 
   4   0  10     1199.40     1173.07     18.02 o 
   5   0  10        7.52       11.67      3.07 o 
   6   0  10      100.78      105.74      6.00 o 
   7   0  10        9.51       20.30      4.47 o 
   0   1  10      849.53      818.93      9.93 o 
   1   1  10      125.38      122.83      1.96 o 
   2   1  10      219.91      208.68      3.57 o 
   3   1  10      103.40      101.54      2.58 o 
   4   1  10      297.00      300.66      4.76 o 
   5   1  10       60.83       48.74      2.94 o 
   6   1  10       27.49       34.49      3.12 o 
   7   1  10        8.98       10.76      2.95 o 
   0   2  10       58.48       61.76      1.68 o 
   1   2  10      321.48      381.01      3.41 o 
   2   2  10      675.67      704.38      6.55 o 
   3   2  10      360.09      364.73      5.05 o 
   4   2  10      108.81      119.15      3.26 o 
   5   2  10       64.18       57.86      4.06 o 
   6   2  10        8.73        7.80      2.41 o 
   7   2  10       73.80       91.58      4.66 o 
   0   3  10      375.64      391.48      5.85 o 
   1   3  10      153.23      148.24      2.61 o 
   2   3  10      103.16      122.52      2.44 o 
   3   3  10       60.15       55.52      2.01 o 
   4   3  10      121.02      119.22      3.25 o 
   5   3  10      100.20       99.00      3.42 o 
   6   3  10       49.34       52.45      3.52 o 
   7   3  10       14.33       14.51      3.18 o 
   0   4  10        6.84       14.98      1.48 o 
   1   4  10      583.17      594.92      5.90 o 
   2   4  10      109.25      133.23      2.60 o 
   3   4  10      548.44      545.68      6.24 o 
   4   4  10       23.81       21.99      1.94 o 
   5   4  10       38.06       39.51      2.96 o 
   6   4  10       43.49       48.70      3.47 o 
   0   5  10       27.66       21.51      1.83 o 
   1   5  10      424.36      476.00      5.38 o 
   2   5  10      279.23      288.25      3.95 o 
   3   5  10      139.27      139.04      4.05 o 
   4   5  10       33.26       32.29      2.21 o 
   5   5  10       88.24       81.55      3.30 o 
   6   5  10       37.06       49.00      3.50 o 
   0   6  10     1208.30     1263.49     16.22 o 
   1   6  10      383.89      368.68      4.84 o 
   2   6  10      357.88      379.29      7.07 o 
   3   6  10       51.12       54.06      3.39 o 
   4   6  10      385.77      339.10      8.07 o 
   5   6  10       79.00       76.77      3.78 o 
   6   6  10       23.14       28.04      3.14 o 
   0   7  10        1.27        1.53      1.65 o 
   1   7  10       39.88       37.70      1.95 o 
   2   7  10      396.35      396.04      6.92 o 
   3   7  10      227.18      198.83      3.99 o 
   4   7  10       53.73       54.98      2.71 o 
   5   7  10       12.29       11.84      2.27 o 
   6   7  10       57.40       64.66      3.92 o 
   0   8  10       27.15       22.34      2.48 o 
   1   8  10      532.17      504.05      7.32 o 
   2   8  10      457.70      426.96      6.32 o 
   3   8  10      283.60      263.84      4.68 o 
   4   8  10       98.94      104.59      3.48 o 
   5   8  10       12.83       16.25      2.47 o 
   6   8  10        9.40       13.31      3.55 o 
   0   9  10        5.42        8.34      2.29 o 
   1   9  10       27.94       29.71      2.14 o 
   2   9  10      262.88      241.19      4.74 o 
   3   9  10       71.55       65.51      3.52 o 
   4   9  10      308.52      292.24      5.56 o 
   5   9  10      180.45      185.17      4.97 o 
   0  10  10      407.86      397.91     15.38 o 
   1  10  10      147.81      158.91      4.07 o 
   2  10  10      256.88      236.59      4.94 o 
   3  10  10       55.97       61.51      3.09 o 
   4  10  10        9.19       14.40      2.47 o 
   5  10  10       23.89       26.85      3.35 o 
   0  11  10        4.25        5.09      2.64 o 
   1  11  10      125.67      117.96      4.24 o 
   2  11  10       36.47       34.28      2.58 o 
   3  11  10       72.14       71.57      3.91 o 
   4  11  10        6.64        7.73      2.45 o 
   5  11  10       77.08       85.38      5.43 o 
   0  12  10       85.55       80.71      4.73 o 
   1  12  10       21.05       23.39      2.48 o 
   2  12  10       87.37       85.32      4.06 o 
   3  12  10       29.38       23.08      2.70 o 
   4  12  10       56.89       71.44      4.24 o 
   0  13  10      249.85      259.48      8.18 o 
   1  13  10       65.03       70.79      3.47 o 
   2  13  10       13.72       13.59      2.55 o 
   3  13  10       20.61       29.45      3.37 o 
   4  13  10        6.71        9.48      3.06 o 
   0  14  10       49.87       43.46      4.64 o 
   1  14  10      107.21      107.03      4.29 o 
   2  14  10       39.54       36.35      3.25 o 
   3  14  10       15.00       15.01      3.10 o 
   0  15  10      189.04      203.69      8.07 o 
   1  15  10       72.14       82.03      4.56 o 
   2  15  10       70.04       81.87      4.62 o 
   0  16  10      126.45      127.77      8.52 o 
   1  16  10       93.21      103.72      5.17 o 
   1   0  11       53.62       47.85      2.03 o 
   2   0  11     1033.60     1002.13     13.07 o 
   3   0  11       33.48       29.18      2.11 o 
   4   0  11      643.73      586.06     10.75 o 
   5   0  11      395.43      372.53     10.70 o 
   6   0  11       90.02       89.07      5.78 o 
   7   0  11       42.73       50.41      5.49 o 
   0   1  11     1409.32     1427.52     16.19 o 
   1   1  11      426.64      461.12      5.90 o 
   2   1  11       92.04       87.48      2.78 o 
   3   1  11      380.47      401.00      5.34 o 
   4   1  11      258.99      244.31      5.70 o 
   5   1  11        2.71        0.91      2.34 o 
   6   1  11       28.16       24.27      2.90 o 
   7   1  11       46.06       60.83      5.76 o 
   0   2  11        0.15       -0.46      1.03 o 
   1   2  11     2071.80     2233.16     15.19 o 
   2   2  11       39.81       58.82      1.76 o 
   3   2  11       26.03       23.98      1.57 o 
   4   2  11       52.65       43.31      2.46 o 
   5   2  11       88.54       73.08      3.31 o 
   6   2  11       58.62       58.79      3.61 o 
   7   2  11       53.80       61.25      4.18 o 
   0   3  11      793.84      848.27     10.70 o 
   1   3  11      621.78      708.93      6.93 o 
   2   3  11       63.51       74.47      2.00 o 
   3   3  11      272.74      282.81      4.96 o 
   4   3  11      142.73      138.62      3.47 o 
   5   3  11       15.93       16.97      2.39 o 
   6   3  11        5.95       11.60      2.65 o 
   7   3  11       19.63       26.11      4.87 o 
   0   4  11       26.82       23.26      2.05 o 
   1   4  11      105.93      100.16      2.06 o 
   2   4  11      234.49      241.27      4.21 o 
   3   4  11      144.37      136.78      3.06 o 
   4   4  11       15.68       12.76      1.76 o 
   5   4  11       62.24       63.76      2.98 o 
   6   4  11       41.70       39.99      4.61 o 
   0   5  11      153.43      148.80      4.70 o 
   1   5  11      107.75       98.03      2.33 o 
   2   5  11      161.96      178.39      3.14 o 
   3   5  11       89.76       95.20      2.73 o 
   4   5  11      185.51      167.34      3.94 o 
   5   5  11       31.69       27.98      2.44 o 
   6   5  11       35.59       37.21      3.31 o 
   0   6  11        5.32        3.78      1.55 o 
   1   6  11      232.60      232.27      3.70 o 
   2   6  11      111.11      117.95      2.72 o 
   3   6  11       67.67       57.35      2.44 o 
   4   6  11       20.87       18.21      2.04 o 
   5   6  11       39.52       31.25      2.65 o 
   6   6  11        0.41        1.00      2.48 o 
   0   7  11       24.67       29.98      5.06 o 
   1   7  11      436.34      421.58      5.52 o 
   2   7  11      110.82      112.13      2.79 o 
   3   7  11      102.76       87.78      2.84 o 
   4   7  11       56.12       41.33      2.48 o 
   5   7  11       53.56       54.55      3.11 o 
   6   7  11       34.85       39.85      3.48 o 
   0   8  11      632.03      619.78     10.40 o 
   1   8  11      299.44      299.35      4.81 o 
   2   8  11      307.66      295.72      5.04 o 
   3   8  11        4.75        6.64      1.87 o 
   4   8  11       43.93       43.52      2.85 o 
   5   8  11        4.72        2.26      2.33 o 
   6   8  11       86.64       94.77      4.91 o 
   0   9  11      721.29      720.14     12.01 o 
   1   9  11      180.64      171.16      3.93 o 
   2   9  11       96.87       89.40      4.04 o 
   3   9  11       17.17       18.29      2.23 o 
   4   9  11       73.27       63.18      3.10 o 
   5   9  11      172.67      170.37      5.19 o 
   0  10  11     1834.79     1887.36     24.96 o 
   1  10  11      114.74      113.07      3.47 o 
   2  10  11       85.59       82.93      3.22 o 
   3  10  11       14.17       13.52      2.85 o 
   4  10  11       43.86       42.22      3.07 o 
   5  10  11      104.47      107.91      5.36 o 
   0  11  11       10.83       16.87      3.98 o 
   1  11  11      450.98      417.08      6.70 o 
   2  11  11       52.84       51.65      2.91 o 
   3  11  11        7.25        6.41      2.15 o 
   4  11  11        6.06        4.92      2.37 o 
   5  11  11       43.68       50.73      4.43 o 
   0  12  11       46.18       44.84      4.01 o 
   1  12  11       72.40       69.56      3.35 o 
   2  12  11        4.93        2.67      2.07 o 
   3  12  11       15.72       24.02      2.80 o 
   4  12  11        2.48        1.61      2.60 o 
   0  13  11       49.74       47.67      5.84 o 
   1  13  11       29.88       29.19      2.81 o 
   2  13  11       92.19       96.79      3.98 o 
   3  13  11       37.97       37.15      3.22 o 
   4  13  11        1.13        3.97      2.82 o 
   0  14  11       29.01       36.37      4.47 o 
   1  14  11       13.18       13.47      2.62 o 
   2  14  11        4.90        8.96      2.63 o 
   3  14  11       22.83       18.12      3.24 o 
   0  15  11       95.10       99.66      6.27 o 
   1  15  11       63.52       64.32      5.23 o 
   2  15  11       39.01       44.90      3.91 o 
   0  16  11      212.93      239.85     11.12 o 
   1  16  11      119.83      122.35      8.28 o 
   0   0  12     1201.18     1278.19     17.89 o 
   1   0  12      635.71      657.18      8.77 o 
   2   0  12     2225.97     2192.00     25.41 o 
   3   0  12       22.63       20.74      2.35 o 
   4   0  12       76.73       77.22      4.22 o 
   5   0  12       31.18       23.24      3.49 o 
   6   0  12       14.67       13.97      3.70 o 
   7   0  12        7.23        2.18      5.25 o 
   0   1  12      381.25      449.58      7.05 o 
   1   1  12     2409.10     2530.27     18.67 o 
   2   1  12     2853.00     2864.31     29.01 o 
   3   1  12       82.29       79.06      2.36 o 
   4   1  12      367.55      366.58      5.88 o 
   5   1  12        1.09        1.74      1.93 o 
   6   1  12       78.60       84.13      4.04 o 
   7   1  12       15.38       20.13      3.31 o 
   0   2  12      142.47      162.72      3.39 o 
   1   2  12      153.80      169.46      2.26 o 
   2   2  12     1448.12     1490.05     11.94 o 
   3   2  12      753.54      770.53      7.71 o 
   4   2  12      117.55      121.35      3.84 o 
   5   2  12       14.04       16.16      2.39 o 
   6   2  12        1.26        0.26      2.21 o 
   7   2  12       26.51       31.48      3.54 o 
   0   3  12      244.71      272.82      6.24 o 
   1   3  12       52.57       57.04      2.15 o 
   2   3  12       33.08       29.09      1.41 o 
   3   3  12      126.94      135.59      2.98 o 
   4   3  12       11.49       14.79      1.78 o 
   5   3  12       78.67       73.82      3.37 o 
   6   3  12       14.81       19.43      2.89 o 
   0   4  12      953.88     1026.96     12.97 o 
   1   4  12      229.21      255.85      4.21 o 
   2   4  12      366.19      384.70      4.56 o 
   3   4  12       89.51       86.89      2.53 o 
   4   4  12       46.53       43.41      3.15 o 
   5   4  12       54.13       52.74      3.10 o 
   6   4  12        3.42        5.26      2.65 o 
   0   5  12       87.92       82.10      3.01 o 
   1   5  12      312.83      354.21      4.45 o 
   2   5  12       46.01       40.38      1.67 o 
   3   5  12       11.29        9.34      1.45 o 
   4   5  12       43.23       35.40      2.26 o 
   5   5  12       69.18       65.36      3.09 o 
   6   5  12       15.58       16.95      2.90 o 
   0   6  12     1245.59     1312.92     18.82 o 
   1   6  12      307.01      309.86      4.35 o 
   2   6  12      304.73      297.93      4.19 o 
   3   6  12       14.54       11.48      1.56 o 
   4   6  12       34.61       35.01      2.33 o 
   5   6  12       22.10       19.38      2.36 o 
   6   6  12       16.97       21.18      3.02 o 
   0   7  12      105.88      100.12      3.76 o 
   1   7  12      319.66      300.77      5.87 o 
   2   7  12        5.43        5.23      1.53 o 
   3   7  12       16.02       12.12      1.68 o 
   4   7  12       85.10       88.57      3.39 o 
   5   7  12      116.56      128.93      4.45 o 
   6   7  12       47.93       47.28      3.95 o 
   0   8  12        0.75        2.64      1.98 o 
   1   8  12       13.86       17.78      1.74 o 
   2   8  12       42.82       38.47      2.18 o 
   3   8  12        8.58       10.27      1.89 o 
   4   8  12       64.03       64.30      3.30 o 
   5   8  12        9.45        8.10      2.46 o 
   6   8  12       53.27       71.24      5.58 o 
   0   9  12        2.05        4.59      2.76 o 
   1   9  12      338.02      351.35      5.55 o 
   2   9  12       12.31       17.58      2.86 o 
   3   9  12       19.42       20.46      2.29 o 
   4   9  12      127.46      118.27      4.55 o 
   5   9  12       19.97       21.35      2.97 o 
   0  10  12     1009.07      971.99     15.21 o 
   1  10  12      184.49      181.93      5.96 o 
   2  10  12       11.44        9.90      2.01 o 
   3  10  12       31.84       33.33      2.63 o 
   4  10  12        0.12        0.35      2.14 o 
   5  10  12        8.50       11.85      3.04 o 
   0  11  12        1.31        5.99      2.76 o 
   1  11  12      300.29      285.92      5.56 o 
   2  11  12       32.52       33.39      2.63 o 
   3  11  12       60.57       64.09      3.31 o 
   4  11  12       32.92       39.60      3.21 o 
   5  11  12       10.90        6.31      3.00 o 
   0  12  12      122.15      119.84      5.79 o 
   1  12  12       59.65       62.62      3.21 o 
   2  12  12        0.65        1.38      2.00 o 
   3  12  12      120.03      124.26      4.44 o 
   4  12  12       16.24       19.02      2.94 o 
   0  13  12       99.85       97.97      8.01 o 
   1  13  12       19.40       21.67      2.75 o 
   2  13  12       32.90       33.50      2.97 o 
   3  13  12       16.86       19.56      3.15 o 
   4  13  12       16.61       21.65      3.43 o 
   0  14  12      184.41      189.58      7.64 o 
   1  14  12      101.71       97.14      5.31 o 
   2  14  12      112.24      121.03      5.69 o 
   3  14  12       19.30       25.57      3.43 o 
   0  15  12       32.44       49.59      5.83 o 
   1  15  12       36.77       42.31      3.53 o 
   2  15  12       33.33       35.35      4.19 o 
   0  16  12       16.28       17.43      4.46 o 
   1   0  13      323.31      352.43      5.69 o 
   2   0  13      294.30      350.97      6.38 o 
   3   0  13      475.65      467.35      8.57 o 
   4   0  13      526.07      482.71     11.73 o 
   5   0  13        0.65       -1.15      3.37 o 
   6   0  13       13.72        5.07      3.48 o 
   0   1  13     1601.20     1673.78     27.02 o 
   1   1  13       33.34       38.96      1.27 o 
   2   1  13      337.55      332.94      4.78 o 
   3   1  13      499.25      461.68      8.31 o 
   4   1  13      257.71      247.89      4.84 o 
   5   1  13       66.10       71.69      3.33 o 
   6   1  13       34.73       40.58      3.65 o 
   0   2  13     2450.41     2570.55     39.18 o 
   1   2  13     1175.79     1280.48     10.88 o 
   2   2  13      461.33      457.46      6.72 o 
   3   2  13      210.37      214.79      3.63 o 
   4   2  13       27.98       28.99      2.21 o 
   5   2  13      114.59      106.29      4.20 o 
   6   2  13       63.43       73.08      4.12 o 
   0   3  13     1539.82     1619.66     18.87 o 
   1   3  13     1035.24     1089.23     10.91 o 
   2   3  13       34.96       42.84      1.61 o 
   3   3  13      195.38      195.61      4.30 o 
   4   3  13       16.79       11.61      1.71 o 
   5   3  13       23.21       27.14      2.58 o 
   6   3  13       16.07       14.53      2.75 o 
   0   4  13     1217.52     1267.49     15.58 o 
   1   4  13       60.36       59.05      3.60 o 
   2   4  13        1.43        2.23      1.00 o 
   3   4  13       35.48       40.30      2.18 o 
   4   4  13        9.84        5.34      1.65 o 
   5   4  13       20.13       16.50      2.45 o 
   6   4  13       55.39       56.00      3.67 o 
   0   5  13      900.96      926.33     17.32 o 
   1   5  13       25.75       22.02      1.73 o 
   2   5  13      128.79      121.65      2.64 o 
   3   5  13       98.48       94.21      2.70 o 
   4   5  13       37.50       36.71      2.28 o 
   5   5  13       61.05       69.32      3.40 o 
   6   5  13       23.43       30.83      3.17 o 
   0   6  13       13.69       15.98      1.94 o 
   1   6  13      190.09      195.41      3.37 o 
   2   6  13      186.51      189.95      6.25 o 
   3   6  13       10.30        8.84      1.55 o 
   4   6  13       52.16       37.92      2.40 o 
   5   6  13      118.00      119.24      4.20 o 
   6   6  13       10.18        9.27      2.91 o 
   0   7  13      209.37      242.50      5.73 o 
   1   7  13      216.12      220.21      4.78 o 
   2   7  13       78.12       67.08      2.58 o 
   3   7  13      154.85      127.89      3.60 o 
   4   7  13      157.21      152.29      4.31 o 
   5   7  13       68.61       73.48      3.78 o 
   6   7  13        3.35        4.69      3.24 o 
   0   8  13      845.45      848.13     12.94 o 
   1   8  13      754.20      749.30     11.23 o 
   2   8  13     1233.96     1172.46     12.88 o 
   3   8  13      107.57      106.51      3.49 o 
   4   8  13       68.12       65.64      3.25 o 
   5   8  13       26.50       25.48      2.91 o 
   6   8  13      105.97      118.49      5.40 o 
   0   9  13       10.37        9.58      2.54 o 
   1   9  13      145.72      148.54      4.77 o 
   2   9  13       54.40       47.10      3.94 o 
   3   9  13        2.78        2.38      1.73 o 
   4   9  13        8.91       10.87      2.35 o 
   5   9  13        5.15        5.30      2.56 o 
   0  10  13      127.62      134.41      5.40 o 
   1  10  13       32.49       34.90      2.45 o 
   2  10  13        7.10        3.20      1.81 o 
   3  10  13       20.88       20.31      3.03 o 
   4  10  13      160.50      161.78      4.85 o 
   5  10  13       80.50       98.87      4.43 o 
   0  11  13        5.15        4.65      2.72 o 
   1  11  13        8.75        9.40      2.11 o 
   2  11  13       51.17       54.14      2.97 o 
   3  11  13       11.09       13.62      2.38 o 
   4  11  13        5.50        5.63      2.42 o 
   5  11  13      117.99      117.37      5.75 o 
   0  12  13       58.59       55.37      4.42 o 
   1  12  13       17.70       18.82      2.40 o 
   2  12  13       11.14       15.83      2.45 o 
   3  12  13       27.51       29.27      2.89 o 
   4  12  13       13.04       13.39      2.76 o 
   0  13  13        1.45        2.67      3.01 o 
   1  13  13        1.35        3.63      2.17 o 
   2  13  13       98.30      105.81      4.82 o 
   3  13  13       17.43       13.67      2.75 o 
   4  13  13       35.84       42.02      4.68 o 
   0  14  13      169.19      172.23      9.28 o 
   1  14  13       19.25       16.50      3.40 o 
   2  14  13        5.27        2.39      2.47 o 
   3  14  13       27.73       33.86      3.68 o 
   0  15  13       24.03       28.99      4.43 o 
   1  15  13       22.01       24.47      3.11 o 
   2  15  13       42.30       46.14      4.62 o 
   0   0  14     1873.51     2091.76     40.49 o 
   1   0  14       52.69       52.68      2.28 o 
   2   0  14     2591.47     2699.42     30.74 o 
   3   0  14      124.74      122.42      4.52 o 
   4   0  14        8.75       18.83      3.22 o 
   5   0  14       29.40       18.84      3.41 o 
   6   0  14      133.73      138.63      6.90 o 
   0   1  14        5.55       13.19      2.02 o 
   1   1  14      382.22      444.08      4.78 o 
   2   1  14       38.27       36.00      1.62 o 
   3   1  14       78.14       81.43      4.22 o 
   4   1  14       15.28       18.46      2.26 o 
   5   1  14      170.13      158.13      4.53 o 
   6   1  14       33.32       31.98      3.12 o 
   0   2  14      916.46     1015.53     12.53 o 
   1   2  14      103.55      102.12      2.08 o 
   2   2  14      574.74      566.37      5.73 o 
   3   2  14      241.57      235.33      5.97 o 
   4   2  14       90.44       83.32      3.09 o 
   5   2  14       22.73       21.40      2.47 o 
   6   2  14       45.57       48.02      3.43 o 
   0   3  14       78.49       73.78      2.58 o 
   1   3  14      281.64      307.56      4.62 o 
   2   3  14       42.52       42.08      1.59 o 
   3   3  14      151.86      155.65      3.76 o 
   4   3  14      259.09      250.58      4.94 o 
   5   3  14       15.87       17.90      2.38 o 
   6   3  14      133.89      138.03      5.10 o 
   0   4  14      364.93      367.16      6.14 o 
   1   4  14      156.95      160.04      3.45 o 
   2   4  14      465.23      472.81      5.21 o 
   3   4  14       40.67       40.56      2.58 o 
   4   4  14        8.77        7.66      1.70 o 
   5   4  14       21.46       24.10      2.64 o 
   6   4  14       37.18       46.45      4.46 o 
   0   5  14       90.42      109.85      3.91 o 
   1   5  14      547.75      558.21      9.70 o 
   2   5  14       61.97       57.63      2.10 o 
   3   5  14       25.26       27.78      1.85 o 
   4   5  14       33.10       30.23      2.19 o 
   5   5  14        8.53        3.74      2.11 o 
   6   5  14        7.74        9.09      2.94 o 
   0   6  14      110.38      109.96      3.70 o 
   1   6  14      111.16      118.66      3.13 o 
   2   6  14      333.50      327.27      5.45 o 
   3   6  14       42.38       31.88      2.95 o 
   4   6  14       46.93       37.06      3.12 o 
   5   6  14       32.16       28.84      3.15 o 
   6   6  14       74.98       76.99      5.50 o 
   0   7  14       32.70       35.66      3.34 o 
   1   7  14      631.45      623.85      6.54 o 
   2   7  14        7.52        5.49      2.04 o 
   3   7  14      153.84      146.60      3.80 o 
   4   7  14       47.47       48.07      2.89 o 
   5   7  14      118.77      120.05      4.74 o 
   6   7  14       24.43       35.54      3.73 o 
   0   8  14       24.59       23.49      2.67 o 
   1   8  14      529.62      504.40      7.06 o 
   2   8  14      316.34      296.48      4.67 o 
   3   8  14       51.84       45.99      2.61 o 
   4   8  14        6.84        7.93      2.19 o 
   5   8  14      125.47      147.41      6.50 o 
   0   9  14      300.77      298.90      7.15 o 
   1   9  14      347.14      327.48      5.42 o 
   2   9  14       38.97       37.10      2.40 o 
   3   9  14       68.38       68.18      3.35 o 
   4   9  14       76.55       76.71      3.52 o 
   5   9  14       49.60       57.99      3.63 o 
   0  10  14     1308.66     1297.24     18.84 o 
   1  10  14      238.68      253.24      4.99 o 
   2  10  14       41.46       38.58      2.54 o 
   3  10  14       50.48       55.70      3.08 o 
   4  10  14       38.82       44.81      3.17 o 
   5  10  14       50.59       59.19      3.77 o 
   0  11  14      596.86      597.58     11.52 o 
   1  11  14      253.84      247.27      5.20 o 
   2  11  14       16.83       18.31      2.37 o 
   3  11  14       12.01       12.42      2.40 o 
   4  11  14      127.70      127.15      4.88 o 
   0  12  14       11.65        9.81      3.21 o 
   1  12  14      360.02      350.80      6.45 o 
   2  12  14        0.16        0.78      2.07 o 
   3  12  14       38.29       38.26      3.06 o 
   4  12  14       38.67       48.77      3.55 o 
   0  13  14      265.53      263.49      8.31 o 
   1  13  14       31.01       36.49      3.57 o 
   2  13  14       16.25       17.01      2.70 o 
   3  13  14       17.26       14.16      2.74 o 
   0  14  14        6.29        4.88      3.47 o 
   1  14  14       52.08       46.20      3.38 o 
   2  14  14        5.58        7.85      2.53 o 
   3  14  14        1.92        4.01      2.58 o 
   0  15  14       61.37       73.85      5.67 o 
   1  15  14      100.04      114.91      5.16 o 
   2  15  14       30.47       37.14      3.48 o 
   1   0  15       47.16       52.94      2.59 o 
   2   0  15       31.56       50.21      4.59 o 
   3   0  15      196.68      186.84      5.95 o 
   4   0  15      253.26      237.61      6.84 o 
   5   0  15       14.56        8.64      3.08 o 
   6   0  15        3.79        3.39      3.47 o 
   0   1  15       34.71       45.28      3.98 o 
   1   1  15      895.58      916.61      9.30 o 
   2   1  15      370.13      357.22      4.65 o 
   3   1  15      391.43      392.21      7.48 o 
   4   1  15      774.69      702.70      9.86 o 
   5   1  15       33.00       27.53      2.66 o 
   6   1  15       13.89       17.28      2.73 o 
   0   2  15        3.42        0.13      1.15 o 
   1   2  15      186.91      198.72      2.95 o 
   2   2  15      654.53      660.38      6.44 o 
   3   2  15      622.62      580.32      7.04 o 
   4   2  15       27.70       25.62      2.19 o 
   5   2  15       98.32       83.31      4.43 o 
   6   2  15        1.83       -0.07      2.37 o 
   0   3  15      935.63      931.84     12.09 o 
   1   3  15      497.95      517.11      8.50 o 
   2   3  15      639.92      611.48      6.15 o 
   3   3  15       10.28       11.92      1.48 o 
   4   3  15        3.47        2.56      1.69 o 
   5   3  15       23.97       21.33      2.51 o 
   6   3  15       99.45      105.29      5.78 o 
   0   4  15        9.57       12.01      4.84 o 
   1   4  15      542.36      545.87      8.76 o 
   2   4  15      193.63      200.42      3.14 o 
   3   4  15       24.32       28.13      1.80 o 
   4   4  15       19.13       10.24      1.96 o 
   5   4  15       48.77       46.27      3.06 o 
   6   4  15       16.02       18.18      3.35 o 
   0   5  15       15.33       13.58      1.75 o 
   1   5  15      218.68      215.09      4.25 o 
   2   5  15      284.61      283.76      4.86 o 
   3   5  15      195.95      181.76      3.62 o 
   4   5  15      196.98      168.60      5.22 o 
   5   5  15        4.80        2.93      2.26 o 
   6   5  15       23.15       25.92      3.52 o 
   0   6  15       67.24       64.55      4.04 o 
   1   6  15      191.07      194.43      4.26 o 
   2   6  15      309.89      300.95      5.49 o 
   3   6  15      223.81      194.46      4.23 o 
   4   6  15       63.89       62.83      2.99 o 
   5   6  15       57.56       57.45      3.65 o 
   6   6  15        9.68       11.56      3.04 o 
   0   7  15      690.17      713.62     18.20 o 
   1   7  15      320.35      310.84      4.25 o 
   2   7  15      190.89      174.60      3.67 o 
   3   7  15      242.28      229.51      4.63 o 
   4   7  15       68.96       60.49      3.04 o 
   5   7  15       79.99       83.20      5.30 o 
   6   7  15       12.42       12.57      3.28 o 
   0   8  15       23.99       27.96      3.07 o 
   1   8  15      681.66      655.07      7.76 o 
   2   8  15       70.45       61.51      2.57 o 
   3   8  15       81.35       84.70      4.37 o 
   4   8  15      151.18      157.30      4.53 o 
   5   8  15       42.85       47.06      3.62 o 
   0   9  15      302.93      291.28      7.15 o 
   1   9  15       99.17      113.15      3.33 o 
   2   9  15       67.45       72.27      2.86 o 
   3   9  15       67.65       67.64      2.85 o 
   4   9  15       16.74       18.50      2.84 o 
   5   9  15       24.46       31.38      3.42 o 
   0  10  15        8.03       15.27      2.84 o 
   1  10  15      118.08      116.86      4.37 o 
   2  10  15       97.41       96.10      3.42 o 
   3  10  15      128.40      121.96      5.26 o 
   4  10  15       22.20       31.34      2.96 o 
   5  10  15       18.44       23.29      3.05 o 
   0  11  15       22.43       29.64      3.49 o 
   1  11  15       17.40       16.71      2.21 o 
   2  11  15       40.14       41.38      3.35 o 
   3  11  15       12.73       12.64      2.37 o 
   4  11  15       33.09       36.92      3.20 o 
   0  12  15       56.93       57.45      4.41 o 
   1  12  15       28.23       36.57      3.14 o 
   2  12  15        0.94        0.38      1.98 o 
   3  12  15       12.52       15.10      2.69 o 
   4  12  15       45.67       52.48      3.90 o 
   0  13  15       75.52       84.15      6.92 o 
   1  13  15       36.98       40.24      3.38 o 
   2  13  15       21.28       32.35      3.01 o 
   3  13  15       35.54       35.63      3.23 o 
   0  14  15        1.91        2.06      3.30 o 
   1  14  15       15.59       24.43      2.93 o 
   2  14  15       88.21       90.60      4.15 o 
   0  15  15        5.23        6.53      3.67 o 
   1  15  15        1.39        0.97      2.53 o 
   0   0  16      890.67     1044.81     22.38 o 
   1   0  16       66.32       65.37      3.27 o 
   2   0  16       66.14       79.57      3.24 o 
   3   0  16        9.41       11.30      2.34 o 
   4   0  16        3.75        3.24      2.37 o 
   5   0  16       39.05       32.64      3.88 o 
   6   0  16       19.40       14.11      3.87 o 
   0   1  16     1188.98     1206.65     27.62 o 
   1   1  16      481.08      478.84      5.71 o 
   2   1  16      326.38      345.39      4.62 o 
   3   1  16      483.24      453.10      6.09 o 
   4   1  16       91.11       81.12      3.85 o 
   5   1  16       24.92       19.64      2.54 o 
   6   1  16       75.10       80.69      3.99 o 
   0   2  16      689.26      721.08      9.74 o 
   1   2  16      970.83     1018.07      9.20 o 
   2   2  16      119.31      122.00      2.51 o 
   3   2  16       95.99       91.59      3.83 o 
   4   2  16      121.04      110.00      3.94 o 
   5   2  16       72.02       77.86      3.52 o 
   6   2  16       37.53       38.19      3.28 o 
   0   3  16        0.42        2.98      1.38 o 
   1   3  16      307.82      336.05      4.96 o 
   2   3  16        7.06        8.76      1.75 o 
   3   3  16       22.24       16.63      1.60 o 
   4   3  16      134.27      128.67      4.13 o 
   5   3  16       15.66       12.63      2.41 o 
   6   3  16       23.92       31.27      3.21 o 
   0   4  16       37.93       44.51      2.83 o 
   1   4  16      157.62      158.10      4.43 o 
   2   4  16      208.92      221.06      3.60 o 
   3   4  16      150.34      134.79      3.81 o 
   4   4  16        5.04        4.79      1.79 o 
   5   4  16        1.79        0.04      2.05 o 
   6   4  16        0.50       -2.59      2.59 o 
   0   5  16      181.71      158.21      4.99 o 
   1   5  16      362.50      361.72      5.64 o 
   2   5  16      139.62      134.12      2.88 o 
   3   5  16      828.63      794.19      9.00 o 
   4   5  16       96.76       91.75      3.66 o 
   5   5  16       12.90       18.00      2.74 o 
   6   5  16       50.46       57.18      5.88 o 
   0   6  16      227.73      232.05      5.15 o 
   1   6  16      113.54      124.76      3.54 o 
   2   6  16      774.38      757.41     12.10 o 
   3   6  16      168.90      161.28      3.84 o 
   4   6  16       60.28       68.93      4.44 o 
   5   6  16       18.30       22.69      2.89 o 
   6   6  16       40.33       48.27      3.99 o 
   0   7  16      357.85      364.58      7.20 o 
   1   7  16      518.03      506.18      6.27 o 
   2   7  16       21.58       21.46      1.76 o 
   3   7  16      250.91      223.85      4.59 o 
   4   7  16       98.38       88.98      3.55 o 
   5   7  16       21.73       25.61      3.13 o 
   0   8  16      329.55      321.87      7.09 o 
   1   8  16      230.16      228.59      4.19 o 
   2   8  16      106.31       94.17      3.02 o 
   3   8  16       73.59       73.09      3.04 o 
   4   8  16      127.98      128.15      4.88 o 
   5   8  16       24.37       17.83      3.03 o 
   0   9  16     1070.25     1068.15     15.89 o 
   1   9  16       13.78       13.90      1.84 o 
   2   9  16       13.83       17.15      1.96 o 
   3   9  16      191.36      181.11      4.60 o 
   4   9  16       78.92       79.98      3.96 o 
   5   9  16        1.80        3.54      2.73 o 
   0  10  16      108.28      109.01      4.93 o 
   1  10  16      315.12      314.36      5.53 o 
   2  10  16       69.98       65.93      5.78 o 
   3  10  16       67.20       68.95      4.67 o 
   4  10  16       29.82       32.85      3.07 o 
   5  10  16       60.81       67.26      3.96 o 
   0  11  16      215.38      211.87     10.01 o 
   1  11  16       76.99       76.61      3.22 o 
   2  11  16       17.60       18.83      2.34 o 
   3  11  16       42.12       37.94      2.91 o 
   4  11  16       34.76       35.09      3.14 o 
   0  12  16       30.91       29.11      4.56 o 
   1  12  16       61.49       65.73      3.32 o 
   2  12  16       12.67       10.39      2.37 o 
   3  12  16        5.55        2.51      2.26 o 
   4  12  16       44.52       51.01      3.54 o 
   0  13  16      156.74      152.13      8.19 o 
   1  13  16       10.41       11.39      2.42 o 
   2  13  16       33.73       39.85      4.49 o 
   3  13  16       28.51       35.36      5.60 o 
   0  14  16        0.73       -1.32      3.08 o 
   1  14  16       45.09       58.58      3.56 o 
   2  14  16       31.94       35.94      3.24 o 
   0  15  16       49.26       49.91      5.19 o 
   1  15  16       20.83       28.20      3.22 o 
   1   0  17        4.05        6.02      1.50 o 
   2   0  17      470.16      450.31      9.27 o 
   3   0  17     1362.93     1315.80     17.96 o 
   4   0  17      260.83      249.78     12.25 o 
   5   0  17       16.70        9.84      3.21 o 
   6   0  17        0.19       -2.45      3.33 o 
   0   1  17      157.18      150.23      4.47 o 
   1   1  17        2.02        2.33      1.07 o 
   2   1  17       92.11       88.45      2.47 o 
   3   1  17     3392.17     3277.18     29.42 o 
   4   1  17      137.86      137.59      4.17 o 
   5   1  17       32.54       27.18      2.68 o 
   6   1  17       50.82       59.56      3.65 o 
   0   2  17      134.78      182.00      4.55 o 
   1   2  17      343.22      324.24      4.44 o 
   2   2  17       92.74       87.41      2.42 o 
   3   2  17     1202.01     1133.59     16.75 o 
   4   2  17      330.27      311.98      5.55 o 
   5   2  17        9.32        7.49      2.16 o 
   6   2  17       14.78       17.39      2.84 o 
   0   3  17      276.62      264.62      5.07 o 
   1   3  17      261.52      256.64      4.38 o 
   2   3  17     1101.56     1096.64     10.39 o 
   3   3  17       46.39       48.36      2.25 o 
   4   3  17       65.80       65.97      2.95 o 
   5   3  17        1.44        1.22      2.07 o 
   6   3  17        5.18        2.24      2.73 o 
   0   4  17       17.75       19.73      1.79 o 
   1   4  17       13.34       11.11      1.57 o 
   2   4  17        0.56        0.59      1.21 o 
   3   4  17      186.66      174.99      3.81 o 
   4   4  17       67.08       58.87      3.97 o 
   5   4  17       49.88       53.59      4.36 o 
   6   4  17       15.97       23.54      3.28 o 
   0   5  17       53.58       64.85      3.98 o 
   1   5  17      146.34      138.38      3.55 o 
   2   5  17      136.02      124.15      3.76 o 
   3   5  17      237.65      213.83      4.22 o 
   4   5  17        0.71        4.37      2.00 o 
   5   5  17        4.70        4.40      3.32 o 
   6   5  17       70.93       78.91      4.56 o 
   0   6  17      185.02      167.82      4.47 o 
   1   6  17       80.57       84.35      3.02 o 
   2   6  17       75.76       79.49      3.81 o 
   3   6  17       10.26       11.03      1.77 o 
   4   6  17       64.29       56.72      3.16 o 
   5   6  17        2.75        1.63      2.39 o 
   6   6  17        0.20        1.87      2.82 o 
   0   7  17       45.32       45.40      2.80 o 
   1   7  17      120.67      124.61      4.31 o 
   2   7  17      475.47      446.71      7.32 o 
   3   7  17      257.73      237.17      4.75 o 
   4   7  17       70.71       63.52      3.39 o 
   5   7  17       34.59       36.38      3.33 o 
   0   8  17        8.87       11.50      4.32 o 
   1   8  17      365.26      372.41      5.82 o 
   2   8  17       33.99       37.19      2.08 o 
   3   8  17      191.78      174.37      5.95 o 
   4   8  17       80.79       78.55      4.56 o 
   5   8  17       11.63       11.18      2.80 o 
   0   9  17       40.13       36.37      3.16 o 
   1   9  17      299.68      285.63      5.19 o 
   2   9  17       66.63       63.20      3.46 o 
   3   9  17      175.51      189.92      4.58 o 
   4   9  17      171.55      181.84      5.32 o 
   5   9  17       14.96       18.91      3.15 o 
   0  10  17       55.70       56.20      3.82 o 
   1  10  17       99.49       98.55      5.78 o 
   2  10  17       74.64       78.71      3.94 o 
   3  10  17       10.15       13.80      2.26 o 
   4  10  17       41.83       41.63      2.91 o 
   0  11  17       28.55       31.49      3.56 o 
   1  11  17       45.29       37.99      2.61 o 
   2  11  17       47.06       44.53      2.83 o 
   3  11  17       45.16       43.10      2.95 o 
   4  11  17       43.89       47.59      4.15 o 
   0  12  17      129.39      148.26      6.21 o 
   1  12  17        3.68        0.45      2.05 o 
   2  12  17       48.06       51.16      3.59 o 
   3  12  17        1.31        1.89      2.74 o 
   4  12  17       42.89       54.93      4.32 o 
   0  13  17       26.04       22.44      3.78 o 
   1  13  17       99.19      114.14      4.24 o 
   2  13  17       30.37       36.64      3.77 o 
   3  13  17        2.43       -0.51      2.82 o 
   0  14  17        0.36       -1.04      3.13 o 
   1  14  17       31.10       34.46      3.14 o 
   2  14  17        7.46        5.42      3.03 o 
   0  15  17        0.98        0.17      3.55 o 
   0   0  18        1.13       -1.24      2.31 o 
   1   0  18       26.66       31.14      3.73 o 
   2   0  18       45.89       37.47      3.60 o 
   3   0  18      896.36      822.20     12.79 o 
   4   0  18        0.35        0.24      2.78 o 
   5   0  18        0.41       -1.44      2.83 o 
   6   0  18        0.05       -1.02      3.37 o 
   0   1  18      282.29      297.54      6.62 o 
   1   1  18      241.65      237.15      3.83 o 
   2   1  18      244.15      225.22      3.77 o 
   3   1  18      184.18      183.24      4.69 o 
   4   1  18      103.88      110.62      3.60 o 
   5   1  18        5.67        4.62      2.21 o 
   6   1  18        0.11       -1.04      2.34 o 
   0   2  18       69.10       71.65      2.79 o 
   1   2  18      233.43      235.24      3.76 o 
   2   2  18       10.25        6.94      1.49 o 
   3   2  18       13.80       14.75      1.72 o 
   4   2  18       83.46       77.68      3.11 o 
   5   2  18       23.52       29.04      2.73 o 
   6   2  18        6.21        8.82      2.87 o 
   0   3  18      651.30      702.40      9.93 o 
   1   3  18      201.65      189.50      3.78 o 
   2   3  18      514.06      496.00      7.50 o 
   3   3  18       66.41       75.20      4.68 o 
   4   3  18      119.49      122.36      4.26 o 
   5   3  18        6.59        4.72      2.30 o 
   6   3  18       20.54       19.95      3.25 o 
   0   4  18      355.42      363.82      7.35 o 
   1   4  18       47.18       45.80      2.22 o 
   2   4  18      387.19      359.74      5.90 o 
   3   4  18      489.97      449.07      6.77 o 
   4   4  18       11.02       12.83      2.85 o 
   5   4  18       89.60       92.08      4.18 o 
   6   4  18       81.56       74.91      6.00 o 
   0   5  18      115.09      118.18      8.86 o 
   1   5  18       23.13       23.00      1.98 o 
   2   5  18      201.42      178.41      4.41 o 
   3   5  18      256.51      241.81      5.21 o 
   4   5  18      282.20      257.85      9.18 o 
   5   5  18       21.92       23.92      2.92 o 
   6   5  18       54.15       57.58      4.13 o 
   0   6  18      416.73      404.33     10.10 o 
   1   6  18       50.60       50.70      2.60 o 
   2   6  18      273.07      257.08      7.97 o 
   3   6  18        2.71        3.15      1.55 o 
   4   6  18        3.14        5.24      2.12 o 
   5   6  18        1.95        4.74      2.46 o 
   0   7  18      459.64      460.44      8.25 o 
   1   7  18      552.53      517.08      7.69 o 
   2   7  18      162.84      143.62      4.32 o 
   3   7  18       26.86       24.47      2.62 o 
   4   7  18       45.71       49.80      3.14 o 
   5   7  18       57.34       57.17      3.80 o 
   0   8  18        0.89        2.03      2.08 o 
   1   8  18      200.70      199.42      4.86 o 
   2   8  18      342.66      329.13      6.51 o 
   3   8  18       61.66       51.66      3.41 o 
   4   8  18       85.81       93.57      7.17 o 
   5   8  18       58.73       55.90      3.84 o 
   0   9  18      234.84      260.58      7.19 o 
   1   9  18      391.97      387.02      7.85 o 
   2   9  18       28.13       26.00      2.82 o 
   3   9  18        9.58        7.98      2.56 o 
   4   9  18       20.18       15.79      2.59 o 
   5   9  18       47.48       51.47      3.87 o 
   0  10  18        0.99        1.82      2.40 o 
   1  10  18       63.12       65.24      3.52 o 
   2  10  18       11.43        9.91      2.50 o 
   3  10  18       22.58       26.79      3.24 o 
   4  10  18       10.69       12.08      3.06 o 
   0  11  18       92.47       94.98     10.01 o 
   1  11  18       23.36       22.75      2.87 o 
   2  11  18        2.06        0.23      2.41 o 
   3  11  18       20.33       17.36      3.14 o 
   4  11  18       11.51       14.53      3.66 o 
   0  12  18       21.71       19.02      3.45 o 
   1  12  18       65.47       68.67      3.34 o 
   2  12  18       25.38       41.83      3.77 o 
   3  12  18       83.72       85.76      4.69 o 
   0  13  18        2.77        6.31      3.36 o 
   1  13  18       13.57       12.07      2.43 o 
   2  13  18       77.82       75.34      5.86 o 
   3  13  18        6.65        5.33      3.14 o 
   0  14  18        1.48       -3.26      3.26 o 
   1  14  18        1.04       -1.71      2.76 o 
   2  14  18       10.10       18.14      4.59 o 
   1   0  19      950.40      929.99     15.10 o 
   2   0  19      581.89      583.70     12.04 o 
   3   0  19      110.61      107.56      4.44 o 
   4   0  19        7.14        8.16      2.65 o 
   5   0  19       77.78       81.65      7.38 o 
   6   0  19        0.72        1.68      3.34 o 
   0   1  19        1.45        7.36      1.87 o 
   1   1  19      723.70      757.55      8.23 o 
   2   1  19      686.52      700.66      8.24 o 
   3   1  19      351.25      338.01      5.26 o 
   4   1  19       13.11       13.87      2.05 o 
   5   1  19       94.95       96.90      3.82 o 
   6   1  19       30.30       33.16      3.61 o 
   0   2  19      105.07       98.29      4.67 o 
   1   2  19        3.36        3.52      1.19 o 
   2   2  19      164.07      151.86      3.57 o 
   3   2  19       50.92       53.39      3.37 o 
   4   2  19      102.69       95.98      3.65 o 
   5   2  19       31.34       29.04      3.26 o 
   6   2  19        4.18        4.10      2.82 o 
   0   3  19       21.43       25.84      2.07 o 
   1   3  19      320.71      284.79      5.33 o 
   2   3  19      189.83      174.92      3.58 o 
   3   3  19      494.95      461.74     10.05 o 
   4   3  19       13.58       15.68      2.31 o 
   5   3  19       25.18       23.39      2.87 o 
   6   3  19       32.10       43.87      3.85 o 
   0   4  19       69.48       68.13      3.16 o 
   1   4  19       79.73       88.56      2.88 o 
   2   4  19      199.47      204.63      6.38 o 
   3   4  19      367.24      319.41      5.63 o 
   4   4  19       70.38       71.66      3.33 o 
   5   4  19       33.53       32.50      3.09 o 
   6   4  19        4.02        8.06      2.94 o 
   0   5  19      134.00      149.40      4.91 o 
   1   5  19       27.01       26.63      2.06 o 
   2   5  19       44.07       33.24      2.42 o 
   3   5  19      138.89      131.01      4.14 o 
   4   5  19      203.04      189.32      4.98 o 
   5   5  19       17.78       19.63      3.53 o 
   6   5  19        4.67        2.01      2.75 o 
   0   6  19        0.51        0.71      1.76 o 
   1   6  19      145.42      147.05      4.60 o 
   2   6  19       38.09       30.34      2.50 o 
   3   6  19       88.15       88.19      5.38 o 
   4   6  19        1.15        1.18      2.01 o 
   5   6  19       30.91       31.79      4.78 o 
   0   7  19      323.65      308.20      6.60 o 
   1   7  19       94.54       86.35      3.31 o 
   2   7  19      107.46      105.59      3.89 o 
   3   7  19       15.42       12.84      2.73 o 
   4   7  19       76.91       78.31      3.61 o 
   5   7  19       50.78       51.74      3.67 o 
   0   8  19      118.05      119.03      4.47 o 
   1   8  19        5.16        5.26      3.44 o 
   2   8  19      102.60       97.63      3.94 o 
   3   8  19      186.28      171.75      5.73 o 
   4   8  19      148.12      151.68      4.79 o 
   5   8  19       25.76       31.05      3.45 o 
   0   9  19      171.53      180.00      5.62 o 
   1   9  19      127.12      135.76      4.42 o 
   2   9  19       22.70       18.81      2.70 o 
   3   9  19       51.28       57.74      3.75 o 
   4   9  19       31.37       28.40      3.77 o 
   5   9  19       71.34       85.84      5.59 o 
   0  10  19       66.56       67.22      7.10 o 
   1  10  19       45.88       46.09      3.18 o 
   2  10  19      139.51      128.63      4.80 o 
   3  10  19       32.54       35.67      3.44 o 
   4  10  19       98.95       98.16      4.78 o 
   0  11  19       25.09       22.65      3.25 o 
   1  11  19       20.92       20.61      2.85 o 
   2  11  19       11.99        9.92      2.80 o 
   3  11  19       23.39       28.82      3.41 o 
   4  11  19      134.19      147.80      6.58 o 
   0  12  19        0.06       -1.17      2.68 o 
   1  12  19       10.73       10.40      2.56 o 
   2  12  19       18.37       27.11      3.33 o 
   3  12  19        5.59        6.23      3.01 o 
   0  13  19        0.02       -1.04      2.97 o 
   1  13  19        2.81        0.29      3.44 o 
   2  13  19       13.18       14.92      3.30 o 
   0  14  19        7.05        7.38      3.62 o 
   1  14  19        6.48        8.41      3.07 o 
   0   0  20        6.83        2.66      2.66 o 
   1   0  20     1298.15     1276.06     19.63 o 
   2   0  20        2.52        1.83      1.84 o 
   3   0  20       12.48        9.26      2.64 o 
   4   0  20       27.14       31.51      3.45 o 
   5   0  20        0.36        1.00      5.21 o 
   6   0  20       29.64       34.83      5.69 o 
   0   1  20      524.13      537.11     10.08 o 
   1   1  20        7.14        7.42      1.49 o 
   2   1  20     1501.84     1410.93     14.08 o 
   3   1  20      180.72      167.20      6.67 o 
   4   1  20       57.57       55.18      3.12 o 
   5   1  20        8.03        7.84      2.46 o 
   6   1  20       31.99       46.99      4.56 o 
   0   2  20      889.45      937.28     15.12 o 
   1   2  20      379.17      355.57      7.56 o 
   2   2  20      225.52      223.67      4.15 o 
   3   2  20      595.10      557.66      7.70 o 
   4   2  20      321.82      296.57      5.99 o 
   5   2  20        0.60       -1.29      2.23 o 
   6   2  20       11.40       16.03      3.46 o 
   0   3  20      281.87      298.18      5.82 o 
   1   3  20       47.19       49.71      2.56 o 
   2   3  20      806.98      751.17      9.00 o 
   3   3  20      166.51      157.58      3.97 o 
   4   3  20       60.62       52.54      4.12 o 
   5   3  20        6.15        3.69      2.42 o 
   6   3  20        9.60        6.23      2.91 o 
   0   4  20        2.54        1.42      1.93 o 
   1   4  20      337.08      327.78      6.67 o 
   2   4  20      370.03      360.25      7.31 o 
   3   4  20      402.18      357.81      8.18 o 
   4   4  20       77.52       88.21      3.67 o 
   5   4  20      101.42      120.42      4.69 o 
   6   4  20       16.76       19.34      3.28 o 
   0   5  20       16.76       14.24      1.86 o 
   1   5  20       87.60       82.14      2.98 o 
   2   5  20        9.11        7.98      2.15 o 
   3   5  20        4.94        9.60      2.53 o 
   4   5  20       34.44       35.31      2.89 o 
   5   5  20       13.08       16.45      2.81 o 
   0   6  20        5.94        9.21      1.86 o 
   1   6  20       33.44       37.91      2.72 o 
   2   6  20      137.84      133.58      4.93 o 
   3   6  20      107.39       97.08      4.45 o 
   4   6  20        6.70        5.99      2.15 o 
   5   6  20       71.02       76.99      4.08 o 
   0   7  20      679.88      654.45     11.97 o 
   1   7  20       26.65       25.59      2.34 o 
   2   7  20      124.79      112.00      4.01 o 
   3   7  20      153.53      128.67      5.59 o 
   4   7  20       12.22        4.69      2.86 o 
   5   7  20       61.62       56.86      3.93 o 
   0   8  20      569.90      527.65      9.42 o 
   1   8  20       75.96       67.59      3.25 o 
   2   8  20      129.74      119.48      4.30 o 
   3   8  20       82.87       79.18      4.43 o 
   4   8  20        4.38        4.60      3.07 o 
   5   8  20        2.40        2.76      3.36 o 
   0   9  20       97.39       93.47      5.39 o 
   1   9  20       43.45       50.90      3.09 o 
   2   9  20       20.36       14.76      2.67 o 
   3   9  20        7.14        3.54      4.05 o 
   4   9  20       31.00       33.37      4.05 o 
   0  10  20        4.47        2.89      2.41 o 
   1  10  20       82.89       84.19      3.92 o 
   2  10  20       77.10       85.54      4.17 o 
   3  10  20       43.57       38.08      3.92 o 
   4  10  20       15.23       22.03      3.87 o 
   0  11  20       17.54       19.59      3.99 o 
   1  11  20       82.30       75.44      3.97 o 
   2  11  20       87.61       94.75      7.22 o 
   3  11  20       39.01       41.50      4.18 o 
   4  11  20       11.74       10.57      4.05 o 
   0  12  20        0.75        4.84      2.93 o 
   1  12  20        5.95        4.33      2.60 o 
   2  12  20       46.59       53.44      3.99 o 
   3  12  20       40.59       42.78      4.44 o 
   0  13  20        5.32       10.75      3.27 o 
   1  13  20       46.65       53.64      3.93 o 
   2  13  20       27.42       31.72      3.79 o 
   0  14  20        0.24       -2.35      4.70 o 
   1  14  20        3.34        8.82      3.10 o 
   1   0  21        4.34        6.16      2.22 o 
   2   0  21     2858.39     2753.06     39.13 o 
   3   0  21      517.39      502.15     11.34 o 
   4   0  21        5.53       -0.51      5.42 o 
   5   0  21        9.89       14.81      4.35 o 
   6   0  21        5.43       10.56      6.22 o 
   0   1  21      243.62      240.98      6.37 o 
   1   1  21      211.56      204.48      4.16 o 
   2   1  21       70.33       70.49      2.58 o 
   3   1  21       59.45       57.06      2.71 o 
   4   1  21      311.63      279.71      5.91 o 
   5   1  21       66.69       77.28      3.89 o 
   6   1  21       43.67       56.92      4.77 o 
   0   2  21      364.22      354.93      7.76 o 
   1   2  21      117.51      117.12      2.92 o 
   2   2  21      185.00      183.10      3.83 o 
   3   2  21      154.24      144.35      4.28 o 
   4   2  21       46.34       50.51      3.58 o 
   5   2  21       85.69       92.67      4.15 o 
   6   2  21       17.68       21.78      3.72 o 
   0   3  21        0.15        1.47      1.55 o 
   1   3  21      208.13      204.39      8.25 o 
   2   3  21       84.64       75.76      3.39 o 
   3   3  21      124.88      117.54      3.54 o 
   4   3  21       91.85       94.29      3.77 o 
   5   3  21       70.14       73.33      3.93 o 
   6   3  21       22.88       24.48      3.43 o 
   0   4  21      317.24      309.12      5.97 o 
   1   4  21      366.62      370.06      6.50 o 
   2   4  21      123.29      127.58      4.34 o 
   3   4  21       81.82       69.01      2.85 o 
   4   4  21      122.50      120.51      4.72 o 
   5   4  21       59.36       55.66      4.36 o 
   0   5  21        1.05        1.56      1.57 o 
   1   5  21      117.63      111.24      3.99 o 
   2   5  21       15.15       13.94      2.35 o 
   3   5  21       87.65       81.85      4.06 o 
   4   5  21       64.06       61.82      3.25 o 
   5   5  21      237.53      259.05      9.03 o 
   0   6  21       90.24       91.06      3.48 o 
   1   6  21      432.86      395.73      6.46 o 
   2   6  21       41.47       33.81      2.95 o 
   3   6  21       40.87       34.70      3.23 o 
   4   6  21       13.91       10.14      2.90 o 
   5   6  21        9.37       13.29      2.83 o 
   0   7  21       62.82       64.03      3.32 o 
   1   7  21       85.20       82.56      3.38 o 
   2   7  21       22.05       17.68      3.26 o 
   3   7  21       19.07       19.57      3.00 o 
   4   7  21      109.24      121.82      5.44 o 
   5   7  21       74.36       75.11      5.16 o 
   0   8  21       49.56       43.14      4.89 o 
   1   8  21       42.47       36.91      2.74 o 
   2   8  21       18.85       13.39      2.47 o 
   3   8  21       23.02       21.29      3.21 o 
   4   8  21       26.13       26.49      4.79 o 
   5   8  21       95.83       89.41      5.61 o 
   0   9  21       31.80       23.87      4.52 o 
   1   9  21       19.90       19.70      2.61 o 
   2   9  21       32.17       36.55      3.14 o 
   3   9  21       17.72       19.09      3.30 o 
   4   9  21       50.08       45.50      4.39 o 
   0  10  21        1.50        3.20      4.02 o 
   1  10  21      207.35      214.19      5.71 o 
   2  10  21       33.01       33.91      3.24 o 
   3  10  21       16.60       20.01      3.54 o 
   4  10  21       45.91       59.66      4.34 o 
   0  11  21      107.98      110.55      5.13 o 
   1  11  21       11.95        7.43      2.63 o 
   2  11  21      201.40      204.89      6.13 o 
   3  11  21      110.33      116.54      9.80 o 
   0  12  21       29.93       35.44      3.82 o 
   1  12  21       44.88       50.34      3.84 o 
   2  12  21       34.43       36.00      3.61 o 
   3  12  21       23.13       22.01      3.94 o 
   0  13  21        0.64       -3.87      4.39 o 
   1  13  21       51.61       51.65      4.03 o 
   2  13  21        2.49        2.75      2.90 o 
   0  14  21       23.65       22.58      6.75 o 
   0   0  22      256.77      244.55      9.06 o 
   1   0  22       89.21       80.61      4.12 o 
   2   0  22      141.87      157.00      5.93 o 
   3   0  22       58.40       61.70      4.52 o 
   4   0  22        3.48        1.21      3.11 o 
   5   0  22      127.65      139.94     10.83 o 
   6   0  22       28.38       33.83      5.58 o 
   0   1  22        0.68        1.65      2.07 o 
   1   1  22      159.76      157.38      4.02 o 
   2   1  22      282.18      275.82      5.36 o 
   3   1  22      217.50      203.11      5.03 o 
   4   1  22      163.79      152.59      5.03 o 
   5   1  22       28.51       28.91      3.38 o 
   6   1  22      181.96      187.84      6.85 o 
   0   2  22       16.35       19.01      3.02 o 
   1   2  22      185.31      172.39      3.86 o 
   2   2  22      462.12      431.62      6.17 o 
   3   2  22      270.07      249.32      5.88 o 
   4   2  22       10.40       13.76      2.28 o 
   5   2  22       77.66       77.92      4.45 o 
   0   3  22      387.32      365.94      7.97 o 
   1   3  22      111.52       97.63      3.53 o 
   2   3  22      321.77      319.01      6.43 o 
   3   3  22       65.59       71.85      2.96 o 
   4   3  22       85.71       77.67      3.54 o 
   5   3  22       16.74       17.37      2.90 o 
   0   4  22      252.20      242.92      6.10 o 
   1   4  22      141.88      140.39      4.12 o 
   2   4  22      167.72      143.62      4.67 o 
   3   4  22       45.96       49.80      3.87 o 
   4   4  22        9.43        9.56      2.22 o 
   5   4  22       22.75       17.68      2.86 o 
   0   5  22       66.35       60.93      2.98 o 
   1   5  22      108.07       97.68      3.68 o 
   2   5  22       48.95       44.94      3.18 o 
   3   5  22       12.22       10.33      2.65 o 
   4   5  22       53.07       64.32      4.23 o 
   5   5  22        0.86        3.95      2.51 o 
   0   6  22       99.15      106.17      7.54 o 
   1   6  22       56.57       49.38      2.93 o 
   2   6  22       42.84       38.18      4.90 o 
   3   6  22       12.97       13.19      2.80 o 
   4   6  22       44.58       45.59      3.94 o 
   5   6  22       61.97       61.17      4.80 o 
   0   7  22       30.61       30.29      4.27 o 
   1   7  22      186.37      170.92      4.58 o 
   2   7  22       88.02       90.13      6.43 o 
   3   7  22        2.82        1.36      3.72 o 
   4   7  22       41.96       42.52      5.33 o 
   5   7  22       31.37       29.27      4.67 o 
   0   8  22      157.81      150.36     16.34 o 
   1   8  22       54.15       55.28      3.12 o 
   2   8  22       21.54       20.11      3.03 o 
   3   8  22       12.56       10.82      2.98 o 
   4   8  22        0.77       -0.15      2.80 o 
   0   9  22      512.52      511.98     14.06 o 
   1   9  22      256.66      250.93      5.83 o 
   2   9  22       87.54       95.17      5.92 o 
   3   9  22        7.19        5.73      2.83 o 
   4   9  22        1.70        4.81      3.59 o 
   0  10  22        3.24       -1.13      3.49 o 
   1  10  22      172.17      170.31      6.94 o 
   2  10  22       87.62       90.09      4.77 o 
   3  10  22      154.95      172.19      6.47 o 
   4  10  22       35.43       39.66      3.89 o 
   0  11  22       37.93       36.47      5.89 o 
   1  11  22       11.04       12.33      2.72 o 
   2  11  22       52.04       52.16      3.81 o 
   3  11  22        4.57       -0.18      3.04 o 
   0  12  22        6.46        5.70      4.50 o 
   1  12  22       11.21       12.97      3.32 o 
   2  12  22       25.84       33.49      3.71 o 
   0  13  22      102.87      119.83      8.98 o 
   1  13  22       23.63       22.93      3.39 o 
   1   0  23       90.46       79.80      4.12 o 
   2   0  23        5.11        8.78      2.63 o 
   3   0  23        0.76       -0.17      2.59 o 
   4   0  23        0.56        0.51      2.98 o 
   5   0  23       11.09       21.65      5.51 o 
   0   1  23       29.49       32.63      3.02 o 
   1   1  23       83.99       74.05      2.85 o 
   2   1  23       37.85       38.34      2.38 o 
   3   1  23       18.61       19.19      2.32 o 
   4   1  23      202.54      192.42      6.10 o 
   5   1  23       43.56       51.42      5.74 o 
   0   2  23       82.14       76.51      3.97 o 
   1   2  23      254.01      254.66      6.97 o 
   2   2  23      434.11      411.21      7.23 o 
   3   2  23       28.03       24.99      2.72 o 
   4   2  23       62.95       67.72      3.67 o 
   5   2  23      123.58      132.50      7.23 o 
   0   3  23       40.69       53.09      3.38 o 
   1   3  23       44.48       37.13      2.92 o 
   2   3  23       81.61       74.83      3.46 o 
   3   3  23       40.14       42.80      2.52 o 
   4   3  23       39.16       37.12      2.84 o 
   5   3  23        5.07        3.16      2.97 o 
   0   4  23      508.20      472.84     30.46 o 
   1   4  23       86.89       85.28      3.95 o 
   2   4  23       54.02       50.43      3.14 o 
   3   4  23       17.25       17.58      3.95 o 
   4   4  23       67.11       66.71      3.29 o 
   5   4  23       13.83       20.78      5.24 o 
   0   5  23      102.69      103.13      4.02 o 
   1   5  23      328.31      307.45      6.25 o 
   2   5  23      171.75      158.77      5.69 o 
   3   5  23       47.25       44.61      3.68 o 
   4   5  23      131.91      143.01      7.41 o 
   5   5  23      140.61      159.56      6.49 o 
   0   6  23      835.41      832.95     17.26 o 
   1   6  23      272.06      261.93      6.73 o 
   2   6  23        6.91        8.40      2.47 o 
   3   6  23       49.53       48.26      3.64 o 
   4   6  23      116.09      117.50      6.08 o 
   5   6  23      120.06      114.37      5.81 o 
   0   7  23     1198.70     1143.97     27.35 o 
   1   7  23       63.71       61.34      3.42 o 
   2   7  23       45.49       48.00      3.50 o 
   3   7  23        9.63       11.87      3.38 o 
   4   7  23       50.38       59.30      4.43 o 
   5   7  23       26.42       29.30      4.16 o 
   0   8  23      393.74      376.52     14.56 o 
   1   8  23      135.35      125.37      4.63 o 
   2   8  23       64.15       59.21      7.02 o 
   3   8  23        6.39        4.90      2.73 o 
   4   8  23       16.48       12.80      3.43 o 
   0   9  23       25.68       27.25      4.96 o 
   1   9  23       98.27      103.81      4.09 o 
   2   9  23       50.99       55.50      4.20 o 
   3   9  23       14.54       14.17      3.31 o 
   4   9  23        4.35        7.54      3.28 o 
   0  10  23      104.27       99.21      7.73 o 
   1  10  23       78.55       85.94      4.04 o 
   2  10  23       39.48       32.41      3.71 o 
   3  10  23       10.94       15.18      5.85 o 
   0  11  23        3.27        0.58      4.37 o 
   1  11  23      160.18      154.19      6.74 o 
   2  11  23       40.28       47.65      4.12 o 
   3  11  23       24.39       19.40      3.74 o 
   0  12  23       45.72       51.28      6.71 o 
   1  12  23       12.74       14.96      2.99 o 
   2  12  23       63.82       70.60      4.87 o 
   0  13  23        8.36        9.89      5.40 o 
   1  13  23       57.02       69.19      7.01 o 
   0   0  24       76.05       92.17      6.39 o 
   1   0  24        0.37        2.52      2.30 o 
   2   0  24      179.42      170.83      6.22 o 
   3   0  24       26.31       21.15      3.54 o 
   4   0  24        1.85        1.77      3.55 o 
   5   0  24       66.24       71.43      6.06 o 
   0   1  24       81.32       92.98      6.22 o 
   1   1  24      525.00      514.86     10.89 o 
   2   1  24       96.91      104.65      3.60 o 
   3   1  24        1.42        0.93      1.85 o 
   4   1  24      105.10       98.86      4.71 o 
   5   1  24       44.71       42.27      4.20 o 
   0   2  24      273.95      230.87      6.49 o 
   1   2  24      218.50      199.53      4.26 o 
   2   2  24      136.35      136.71      4.78 o 
   3   2  24       42.79       41.88      2.70 o 
   4   2  24       52.05       47.88      3.39 o 
   5   2  24       45.40       53.01      3.89 o 
   0   3  24      272.97      242.20     13.23 o 
   1   3  24      438.39      440.49      8.43 o 
   2   3  24       84.39       69.25      3.90 o 
   3   3  24        2.83        1.72      2.63 o 
   4   3  24       58.47       53.19      3.40 o 
   5   3  24       19.07       19.19      3.25 o 
   0   4  24       75.52       77.52      3.79 o 
   1   4  24       54.70       44.68      3.21 o 
   2   4  24       50.42       38.48      3.40 o 
   3   4  24       56.52       50.66      3.50 o 
   4   4  24       25.57       22.40      3.28 o 
   5   4  24       51.56       50.50      5.09 o 
   0   5  24        3.73        4.53      4.08 o 
   1   5  24      125.73      126.52      4.72 o 
   2   5  24        7.92        8.47      3.10 o 
   3   5  24       32.49       21.28      3.03 o 
   4   5  24        2.41        1.61      2.69 o 
   5   5  24        8.63       11.39      4.01 o 
   0   6  24       11.04       13.32      5.33 o 
   1   6  24       15.80       19.17      2.56 o 
   2   6  24        5.77        2.83      2.27 o 
   3   6  24       22.95       20.64      3.32 o 
   4   6  24        8.07       11.43      3.07 o 
   5   6  24        3.37        9.07      3.51 o 
   0   7  24      150.43      148.47     10.83 o 
   1   7  24       54.40       61.13      4.08 o 
   2   7  24       42.75       38.31      3.37 o 
   3   7  24        4.15        0.75      2.76 o 
   4   7  24        0.05       -2.55      2.79 o 
   0   8  24       82.24       84.53      6.47 o 
   1   8  24      149.43      142.85      4.91 o 
   2   8  24       97.68       93.81      4.55 o 
   3   8  24       19.81       18.51      3.49 o 
   4   8  24       26.74       28.52      3.89 o 
   0   9  24       65.07       62.44     10.21 o 
   1   9  24      198.00      193.27      6.16 o 
   2   9  24       31.81       41.43      3.70 o 
   3   9  24        5.70        3.46      3.15 o 
   4   9  24       22.46       30.33      4.17 o 
   0  10  24      183.00      180.15      9.41 o 
   1  10  24       34.29       41.24      4.54 o 
   2  10  24       77.84       80.65      9.02 o 
   3  10  24        8.34        7.91      3.30 o 
   0  11  24       12.60        9.04      4.58 o 
   1  11  24       56.08       60.21      6.41 o 
   2  11  24       12.01        8.98      3.30 o 
   3  11  24       67.92       73.69      5.10 o 
   0  12  24        8.90        9.17      4.95 o 
   1  12  24       16.35       21.21      4.64 o 
   2  12  24        9.25        8.73      3.43 o 
   1   0  25      167.28      160.39      5.74 o 
   2   0  25      161.44      146.51     14.74 o 
   3   0  25       35.72       39.12      3.91 o 
   4   0  25        0.35       -3.29      3.29 o 
   5   0  25       24.06       23.08      4.60 o 
   0   1  25       24.76       20.54      2.88 o 
   1   1  25      110.08      109.94      3.55 o 
   2   1  25      158.42      142.83      4.59 o 
   3   1  25        0.14        0.95      1.92 o 
   4   1  25       67.68       63.13      5.00 o 
   5   1  25       72.10       67.54      4.26 o 
   0   2  25       12.02       16.56      2.69 o 
   1   2  25      406.48      371.31      6.06 o 
   2   2  25      273.52      257.51      5.22 o 
   3   2  25       38.82       40.04      2.77 o 
   4   2  25       53.04       53.33      3.45 o 
   5   2  25       26.23       32.24      3.54 o 
   0   3  25        0.00       -1.22      2.66 o 
   1   3  25      246.48      241.53      6.20 o 
   2   3  25        5.58        6.60      2.80 o 
   3   3  25        0.73        0.41      3.19 o 
   4   3  25       22.57       19.26      4.46 o 
   5   3  25       19.21       24.26      3.32 o 
   0   4  25      140.79      118.87      4.52 o 
   1   4  25       12.08        8.71      2.41 o 
   2   4  25      127.83      130.19      5.19 o 
   3   4  25       35.38       39.16      3.95 o 
   4   4  25        0.76       -0.38      3.06 o 
   5   4  25       68.62       75.44      8.38 o 
   0   5  25       30.02       26.46      5.86 o 
   1   5  25       73.10       68.46      7.77 o 
   2   5  25       95.77       91.02      6.72 o 
   3   5  25        1.38       -2.73      2.73 o 
   4   5  25       18.98       26.50      4.12 o 
   5   5  25        5.14        6.12      4.71 o 
   0   6  25      225.42      227.68     12.61 o 
   1   6  25      201.67      192.29      5.92 o 
   2   6  25        2.06        6.46      2.66 o 
   3   6  25        6.23        9.19      2.85 o 
   4   6  25        2.16        3.95      2.91 o 
   0   7  25      116.24      125.56     10.30 o 
   1   7  25      304.81      311.29      7.67 o 
   2   7  25      153.34      142.63      6.43 o 
   3   7  25       11.87        7.97      3.26 o 
   4   7  25        8.45        5.94      3.18 o 
   0   8  25      492.45      484.13     19.89 o 
   1   8  25       26.96       27.78      2.97 o 
   2   8  25       12.35        9.25      2.71 o 
   3   8  25       37.47       32.66      3.75 o 
   4   8  25        5.01        5.45      4.31 o 
   0   9  25        0.22        1.07      5.33 o 
   1   9  25       90.76       89.28      5.87 o 
   2   9  25       36.89       40.66      3.76 o 
   3   9  25        8.86        4.81      3.06 o 
   0  10  25       55.85       61.45      9.41 o 
   1  10  25        1.11       -1.29      2.52 o 
   2  10  25       28.17       35.13      4.63 o 
   3  10  25       18.81       20.61      3.76 o 
   0  11  25       55.55       56.48      9.41 o 
   1  11  25        3.04        8.90      4.60 o 
   2  11  25        0.53        1.16      2.99 o 
   0  12  25       46.38       61.98     10.48 o 
   1  12  25        7.12        2.52      4.76 o 
   0   0  26      802.15      758.17     19.71 o 
   1   0  26       16.43       16.86      2.90 o 
   2   0  26        1.55        4.85      2.75 o 
   3   0  26      136.11      140.84      6.31 o 
   4   0  26      117.38      114.21      6.44 o 
   5   0  26       49.12       56.85      5.85 o 
   0   1  26        4.15        6.26      2.55 o 
   1   1  26       14.17       24.52      2.16 o 
   2   1  26       75.14       72.11      3.31 o 
   3   1  26       22.37       20.63      3.38 o 
   4   1  26       62.43       62.93      5.17 o 
   5   1  26       66.20       70.47      5.98 o 
   0   2  26       52.02       66.01      4.01 o 
   1   2  26       49.53       47.61      3.92 o 
   2   2  26       55.82       53.15      3.64 o 
   3   2  26       18.12       19.96      2.44 o 
   4   2  26       42.73       39.83      3.22 o 
   5   2  26       10.93       17.80      3.15 o 
   0   3  26       70.05       61.48      4.08 o 
   1   3  26      302.05      279.59      6.80 o 
   2   3  26       45.70       40.89      3.48 o 
   3   3  26        8.75        9.82      4.20 o 
   4   3  26       58.97       54.02      3.39 o 
   5   3  26       64.42       60.33      5.42 o 
   0   4  26        4.88       13.50      4.80 o 
   1   4  26       51.42       59.22      3.59 o 
   2   4  26       56.98       52.68      5.05 o 
   3   4  26        4.39        2.62      2.80 o 
   4   4  26       53.61       51.93      5.54 o 
   5   4  26       62.17       62.84      6.02 o 
   0   5  26       91.42       96.97      8.52 o 
   1   5  26      119.86      122.92      4.85 o 
   2   5  26       20.54       22.19      3.27 o 
   3   5  26        2.70        5.31      3.04 o 
   4   5  26       34.97       50.43     12.14 o 
   0   6  26        7.18        9.41      5.33 o 
   1   6  26       74.90       81.86      4.22 o 
   2   6  26       32.19       34.21      4.67 o 
   3   6  26        0.87       -1.29      2.82 o 
   4   6  26       22.81       26.44      6.70 o 
   0   7  26      144.18      130.18     10.66 o 
   1   7  26       60.82       60.47      3.92 o 
   2   7  26       39.85       37.94      3.90 o 
   3   7  26        1.06        5.03      3.19 o 
   4   7  26       77.21       93.30      6.04 o 
   0   8  26        1.75        0.00      5.33 o 
   1   8  26        4.81        8.89      5.28 o 
   2   8  26        4.49        8.04      3.23 o 
   3   8  26       64.94       67.07      6.34 o 
   4   8  26       72.08       68.33      5.72 o 
   0   9  26        1.35       11.54      5.86 o 
   1   9  26       20.26       25.03      5.02 o 
   2   9  26       24.92       20.74      3.86 o 
   3   9  26       28.91       30.46      3.88 o 
   0  10  26       40.60       20.25      7.46 o 
   1  10  26       79.24       77.93     10.30 o 
   2  10  26      102.21      111.79     10.59 o 
   3  10  26      103.56      119.02      5.86 o 
   0  11  26      114.44      132.84     12.96 o 
   1  11  26       24.38       19.03      5.61 o 
   2  11  26       30.65       26.02      3.85 o 
   0  12  26        0.77        3.55      7.10 o 
   1   0  27       72.55       66.07      4.25 o 
   2   0  27        8.54        8.30      2.98 o 
   3   0  27       39.40       41.92      4.20 o 
   4   0  27        3.17        0.28      3.37 o 
   5   0  27        0.33        3.10      3.84 o 
   0   1  27      151.42      144.25      5.63 o 
   1   1  27       49.56       52.94      3.28 o 
   2   1  27        2.62        2.91      1.86 o 
   3   1  27       42.86       42.32      3.01 o 
   4   1  27       37.11       44.09      3.38 o 
   5   1  27        9.47        9.15      2.94 o 
   0   2  27      129.86      117.53      5.95 o 
   1   2  27      359.63      339.81      6.00 o 
   2   2  27      117.17      113.98      4.93 o 
   3   2  27        8.34        8.03      2.83 o 
   4   2  27       28.17       29.05      3.04 o 
   5   2  27       59.89       50.14      3.97 o 
   0   3  27      213.95      195.95      6.26 o 
   1   3  27       44.95       49.79      3.44 o 
   2   3  27       60.07       56.21      3.91 o 
   3   3  27       33.73       40.86      3.91 o 
   4   3  27       66.11       61.83      5.98 o 
   5   3  27        9.11       12.25      4.86 o 
   0   4  27       17.34       19.71      5.68 o 
   1   4  27        4.98        6.24      2.38 o 
   2   4  27       34.69       34.16      6.21 o 
   3   4  27        6.03        5.87      3.01 o 
   4   4  27        0.75        0.60      3.16 o 
   0   5  27        0.91        4.26      4.80 o 
   1   5  27        5.27        7.87      2.48 o 
   2   5  27       81.11       76.60      6.02 o 
   3   5  27       36.70       41.15      5.85 o 
   4   5  27       51.37       57.42      5.87 o 
   0   6  27       12.07        8.35      5.33 o 
   1   6  27       82.85       84.03      4.41 o 
   2   6  27        9.48        3.57      2.85 o 
   3   6  27       22.83       28.10      4.03 o 
   4   6  27       28.37       35.92      4.56 o 
   0   7  27        0.93        0.53      5.15 o 
   1   7  27      193.66      193.32     10.15 o 
   2   7  27       23.40       23.76      4.03 o 
   3   7  27        4.14        5.37      3.24 o 
   4   7  27       12.05        8.67      4.19 o 
   0   8  27      101.53       92.71      9.95 o 
   1   8  27      222.55      216.35      9.93 o 
   2   8  27       24.55       22.66      4.87 o 
   3   8  27        4.67        1.90      3.63 o 
   0   9  27        0.57       -4.44      5.33 o 
   1   9  27      134.58      136.96      8.79 o 
   2   9  27      101.05      105.19      5.70 o 
   3   9  27       31.68       40.32      4.72 o 
   0  10  27      102.52      116.68     11.90 o 
   1  10  27        5.06       15.50      7.81 o 
   2  10  27       19.51       26.90      4.01 o 
   0  11  27       21.97       34.63      8.70 o 
   1  11  27       15.58       18.91      5.65 o 
   0   0  28        1.02       -3.20      3.20 o 
   1   0  28        9.46       12.45      2.90 o 
   2   0  28        0.31        0.17      2.93 o 
   3   0  28        1.87        7.72      3.19 o 
   4   0  28      303.33      324.29     10.20 o 
   0   1  28       76.88       85.10      4.63 o 
   1   1  28      120.16      117.70      4.22 o 
   2   1  28       35.50       35.53      2.63 o 
   3   1  28      116.11      120.00      8.56 o 
   4   1  28       32.21       36.24      3.54 o 
   0   2  28        9.24       10.64      3.82 o 
   1   2  28       62.77       64.02      3.76 o 
   2   2  28        1.17        3.70      2.44 o 
   3   2  28       14.83       15.55      3.19 o 
   4   2  28       81.59       97.31      5.56 o 
   0   3  28        4.59        5.07      3.11 o 
   1   3  28        8.58        7.53      2.51 o 
   2   3  28       13.19       15.28      3.02 o 
   3   3  28       58.68       56.04      5.25 o 
   4   3  28       15.00       20.62      3.84 o 
   0   4  28       88.76       88.98      8.52 o 
   1   4  28       71.70       70.37      3.96 o 
   2   4  28       43.65       39.75      3.66 o 
   3   4  28       10.80       15.26      4.94 o 
   4   4  28        8.28        4.85      3.52 o 
   0   5  28        6.55        9.95      5.33 o 
   1   5  28        5.30        3.47      3.62 o 
   2   5  28       32.47       34.34      3.66 o 
   3   5  28       40.93       40.96      4.27 o 
   4   5  28       13.43       13.00      3.90 o 
   0   6  28      138.65      146.70     11.01 o 
   1   6  28       11.96       11.89      2.78 o 
   2   6  28       29.15       26.30      3.59 o 
   3   6  28       23.28       33.30      6.42 o 
   4   6  28       67.47       69.87      5.60 o 
   0   7  28       66.23       59.50      8.70 o 
   1   7  28        2.55        3.15      2.54 o 
   2   7  28       35.41       42.35      4.79 o 
   3   7  28       23.75       24.28      4.15 o 
   0   8  28        9.31        8.88      6.39 o 
   1   8  28        1.69        2.27      4.08 o 
   2   8  28        6.10        5.02      3.17 o 
   3   8  28        0.87        2.34      3.47 o 
   0   9  28       15.26       17.05      7.10 o 
   1   9  28        1.88        1.21      4.30 o 
   2   9  28       28.78       41.25      5.75 o 
   0  10  28        9.52       -1.24      6.22 o 
   1  10  28       47.66       48.04      8.70 o 
   2  10  28       69.86       71.51      5.30 o 
   0  11  28        2.02       -2.13      6.22 o 
   1  11  28        3.40       -5.22      6.13 o 
   1   0  29       28.71       32.39      3.56 o 
   2   0  29       58.08       71.29     14.12 o 
   3   0  29       34.66       41.72      4.37 o 
   4   0  29        0.60        1.07      3.37 o 
   0   1  29       31.49       36.76      3.69 o 
   1   1  29      215.39      210.42      5.59 o 
   2   1  29       26.95       26.16      2.59 o 
   3   1  29        0.08       -0.78      2.01 o 
   4   1  29        8.25       10.06      3.77 o 
   0   2  29      124.07      140.20     14.30 o 
   1   2  29      220.56      215.08      6.20 o 
   2   2  29       58.04       56.94      3.98 o 
   3   2  29       46.04       50.69      4.17 o 
   4   2  29       22.95       23.47      3.94 o 
   0   3  29        2.65       -0.04      2.36 o 
   1   3  29       76.37       82.85      4.23 o 
   2   3  29        6.69        6.44      2.86 o 
   3   3  29       21.47       20.85      3.47 o 
   4   3  29      128.16      131.84      6.38 o 
   0   4  29      142.03      146.16     10.12 o 
   1   4  29       12.50       10.54      2.99 o 
   2   4  29        9.38        9.29      2.97 o 
   3   4  29       22.71       25.73      3.73 o 
   4   4  29        5.76        5.12      3.45 o 
   0   5  29        1.08       -0.71      4.80 o 
   1   5  29        1.63        4.57      2.47 o 
   2   5  29       43.92       47.75      4.08 o 
   3   5  29       48.34       58.88      5.17 o 
   4   5  29       11.90       20.02      4.07 o 
   0   6  29        1.21       -1.24      5.15 o 
   1   6  29       37.17       42.66      6.33 o 
   2   6  29       59.66       66.74      4.58 o 
   3   6  29        0.95       -3.01      3.01 o 
   0   7  29       13.55       20.25      6.75 o 
   1   7  29       70.20       78.97      6.65 o 
   2   7  29       13.59        5.44      3.70 o 
   3   7  29       75.57       70.22      5.26 o 
   0   8  29        1.67       -3.91      5.51 o 
   1   8  29       14.11        8.89      7.28 o 
   2   8  29       20.26       19.32      4.80 o 
   3   8  29       49.35       53.13      5.01 o 
   0   9  29        2.42        7.10      6.39 o 
   1   9  29        7.82       13.41      4.90 o 
   2   9  29       35.98       39.50      5.29 o 
   0  10  29        0.01       -5.51      5.51 o 
   1  10  29       19.63       20.53      5.52 o 
   0   0  30      143.24      141.90      8.88 o 
   1   0  30       66.04       77.30      4.73 o 
   2   0  30       39.95       40.45      4.17 o 
   3   0  30       61.76       74.23      5.24 o 
   4   0  30       14.44       16.00      4.18 o 
   0   1  30        8.82        9.12      3.29 o 
   1   1  30       85.72       85.45      4.59 o 
   2   1  30       14.22       13.24      2.24 o 
   3   1  30       46.72       42.66      3.72 o 
   4   1  30       40.58       49.73      4.50 o 
   0   2  30       27.42       28.48      3.46 o 
   1   2  30       16.99       13.15      3.43 o 
   2   2  30       17.22       19.07      3.10 o 
   3   2  30        7.73        8.51      3.05 o 
   4   2  30        9.83        9.50      3.58 o 
   0   3  30       35.72       28.42      5.86 o 
   1   3  30       39.33       38.84      4.83 o 
   2   3  30       26.15       29.67      3.49 o 
   3   3  30        3.87        0.91      2.92 o 
   4   3  30       26.63       22.96      4.03 o 
   0   4  30       14.45       21.31      6.04 o 
   1   4  30        9.70        9.84      2.69 o 
   2   4  30        7.31        4.98      3.35 o 
   3   4  30       13.89       15.47      3.58 o 
   4   4  30       27.04       35.91      6.27 o 
   0   5  30        0.08        3.91      5.33 o 
   1   5  30       10.96        7.02      2.73 o 
   2   5  30       47.23       54.00      4.28 o 
   3   5  30       82.89       94.31      5.60 o 
   0   6  30       39.74       33.57      7.28 o 
   1   6  30       31.88       33.25      5.08 o 
   2   6  30       11.79       17.42      3.50 o 
   3   6  30      159.78      156.97      6.88 o 
   0   7  30        6.64        7.46      6.04 o 
   1   7  30       60.21       65.45      6.47 o 
   2   7  30       78.78       79.86      5.05 o 
   3   7  30       59.04       67.69      5.32 o 
   0   8  30       11.94        7.99      6.39 o 
   1   8  30       26.30       31.44      5.53 o 
   2   8  30       32.63       27.82      3.97 o 
   0   9  30       54.76       45.82      9.06 o 
   1   9  30       63.83       72.96      7.22 o 
   2   9  30        6.97        0.73      3.38 o 
   0  10  30       13.14       10.12      7.46 o 
   1   0  31       81.51       89.91      5.06 o 
   2   0  31       85.50      105.60     11.90 o 
   3   0  31       15.53       17.17      3.87 o 
   4   0  31       73.02       89.47     10.83 o 
   0   1  31       10.63       10.81      3.24 o 
   1   1  31       29.37       34.92      2.75 o 
   2   1  31       14.38       17.67      2.47 o 
   3   1  31      125.79      143.85     11.97 o 
   4   1  31       34.59       30.26      4.05 o 
   0   2  31      112.73      104.66      5.46 o 
   1   2  31        1.25        1.37      2.52 o 
   2   2  31        0.66       -0.37      2.81 o 
   3   2  31        8.08        7.34      3.06 o 
   4   2  31        1.02        3.25      3.30 o 
   0   3  31       48.75       56.83      7.10 o 
   1   3  31       20.13       20.86      3.13 o 
   2   3  31        7.28       10.62      3.06 o 
   3   3  31        4.95        6.62      3.15 o 
   0   4  31       13.51        8.52      5.15 o 
   1   4  31       87.53       96.77      4.60 o 
   2   4  31        6.77        0.41      2.83 o 
   3   4  31       32.31       32.46      4.07 o 
   0   5  31       57.07       72.99      8.88 o 
   1   5  31        0.20       -2.36      2.36 o 
   2   5  31        5.16        4.45      2.89 o 
   3   5  31       26.10       26.91      4.10 o 
   0   6  31       28.42       35.16      7.46 o 
   1   6  31       18.40       19.48      4.80 o 
   2   6  31      222.19      239.55     11.90 o 
   3   6  31       16.36       20.98      3.91 o 
   0   7  31       45.74       43.51      8.52 o 
   1   7  31       15.21        9.37      4.64 o 
   2   7  31       18.39       18.62      3.61 o 
   0   8  31        8.03        8.52      6.75 o 
   1   8  31       12.05       20.87      5.27 o 
   2   8  31       12.78        7.74      5.77 o 
   0   9  31       47.93       41.91      9.06 o 
   1   9  31       42.18       47.26      8.26 o 
   0   0  32        0.13       -3.73      3.73 o 
   1   0  32      132.48      152.42      6.57 o 
   2   0  32       67.62       71.88      4.91 o 
   3   0  32        8.06        5.08      3.37 o 
   0   1  32      225.41      224.84      9.50 o 
   1   1  32       15.54       16.00      2.35 o 
   2   1  32       16.77       18.60      4.47 o 
   3   1  32       13.85       21.47      3.55 o 
   0   2  32       41.05       50.09      4.22 o 
   1   2  32       74.39       86.03      4.50 o 
   2   2  32       14.41       13.67      3.20 o 
   3   2  32       36.79       44.28      4.22 o 
   0   3  32        9.42       11.54      5.33 o 
   1   3  32       67.79       80.33      5.26 o 
   2   3  32      156.83      172.31      7.25 o 
   3   3  32        9.35        8.32      3.25 o 
   0   4  32       60.48       63.23      7.81 o 
   1   4  32       61.80       54.64      3.96 o 
   2   4  32        2.88        0.86      3.89 o 
   3   4  32       74.79       75.15      5.18 o 
   0   5  32       45.19       40.49      7.28 o 
   1   5  32       18.84       29.69      4.90 o 
   2   5  32       12.06       10.40      3.19 o 
   3   5  32       37.14       33.89      5.94 o 
   0   6  32        2.37        0.18      5.68 o 
   1   6  32       48.28       44.67      5.84 o 
   2   6  32       46.71       51.68      4.44 o 
   0   7  32       41.27       37.83      8.52 o 
   1   7  32        0.25        0.14      4.17 o 
   2   7  32        1.93        2.55      3.26 o 
   0   8  32      109.19      116.15     11.90 o 
   1   8  32        4.70        1.34      4.46 o 
   1   0  33        2.06        3.60      3.07 o 
   2   0  33       72.64       64.75      4.95 o 
   3   0  33      132.41      124.50     10.66 o 
   0   1  33       89.44      100.23      6.93 o 
   1   1  33       96.20      106.91      3.99 o 
   2   1  33       41.74       44.24      5.82 o 
   3   1  33        8.39        7.78      3.26 o 
   0   2  33      137.73      151.75     13.59 o 
   1   2  33        8.42        8.67      2.98 o 
   2   2  33       13.10       15.08      3.17 o 
   3   2  33        6.52        7.88      3.31 o 
   0   3  33      172.06      159.66     10.83 o 
   1   3  33       10.80       10.85      2.95 o 
   2   3  33        7.68       14.35      3.35 o 
   3   3  33       13.87       13.33      3.56 o 
   0   4  33        1.41       -4.44      4.44 o 
   1   4  33       25.49       27.72      3.40 o 
   2   4  33       30.65       36.07      5.70 o 
   3   4  33        2.98        0.20      3.38 o 
   0   5  33       24.39       22.73      6.39 o 
   1   5  33       20.63       16.04      8.17 o 
   2   5  33       13.72       11.34      3.36 o 
   0   6  33       38.04       39.60      7.81 o 
   1   6  33        0.64        5.37      5.59 o 
   2   6  33       33.23       36.98      5.33 o 
   0   7  33       54.09       66.78      9.41 o 
   1   7  33       39.64       46.82      6.22 o 
   0   8  33       34.51       42.27      8.88 o 
   0   0  34        6.49        2.66      4.44 o 
   1   0  34        0.08        0.08      3.19 o 
   2   0  34        1.15       -0.71      5.15 o 
   3   0  34        2.38        1.24      5.86 o 
   0   1  34       74.16       71.76      6.93 o 
   1   1  34        4.11        6.63      2.78 o 
   2   1  34       22.65       26.31      3.45 o 
   3   1  34       16.03       17.79      3.65 o 
   0   2  34      258.51      281.14     13.68 o 
   1   2  34       96.21      108.71      4.96 o 
   2   2  34       18.93       26.77      3.52 o 
   3   2  34        0.29       -1.31      3.06 o 
   0   3  34      145.26      153.45     11.01 o 
   1   3  34        0.27       -1.86      3.54 o 
   2   3  34       30.44       31.47      3.80 o 
   0   4  34       88.54       91.82      9.24 o 
   1   4  34        7.53        3.55      4.97 o 
   2   4  34        3.55        4.11      3.08 o 
   0   5  34       28.11       14.03      6.22 o 
   1   5  34       18.83       20.74      4.75 o 
   2   5  34       26.74       28.58      4.73 o 
   0   6  34       21.48       32.50      7.81 o 
   1   6  34        4.46        9.97      4.45 o 
   0   7  34        1.00       13.32      6.75 o 
   1   0  35       17.28       13.23      3.64 o 
   2   0  35        7.52       14.39      6.22 o 
   0   1  35       30.82       40.03      4.32 o 
   1   1  35        5.84       11.48      3.03 o 
   2   1  35       21.81       18.22      3.39 o 
   0   2  35       49.32       52.21      7.28 o 
   1   2  35       24.01       26.52      3.44 o 
   2   2  35       24.70       30.53      3.75 o 
   0   3  35       36.57       31.97      6.93 o 
   1   3  35       43.15       43.38      5.15 o 
   2   3  35       14.66        9.63      3.33 o 
   0   4  35        0.02        2.66      5.15 o 
   1   4  35       11.97        8.28      4.57 o 
   2   4  35       31.74       38.06      4.10 o 
   0   5  35       63.57       75.12      9.06 o 
   1   5  35       13.04       23.42      5.02 o 
   0   6  35      110.49      129.82     11.54 o 
   0   0  36      123.51      139.59      9.24 o 
   1   0  36       16.48       22.56      6.04 o 
   2   0  36       63.92       83.12      9.06 o 
   0   1  36        1.30        3.02      4.80 o 
   1   1  36       17.08       17.13      4.13 o 
   2   1  36       39.48       54.46      4.32 o 
   0   2  36        0.40        1.07      5.51 o 
   1   2  36        2.38        3.08      2.86 o 
   0   3  36      150.08      181.15     12.25 o 
   1   3  36       42.54       45.94      9.24 o 
   0   4  36       79.02       87.56      9.59 o 
   1   4  36       39.61       37.23      5.40 o 
   1   0  37      145.70      181.51     11.19 o 
   0   1  37        3.75        6.39      5.15 o 
   1   1  37       11.28       17.02      3.28 o 
   0   2  37        2.39        7.10      5.51 o 
                                                 
